# Supplementary material for: Amphibian skin bacteria contain a wide repertoire of genes linked to their antifungal capacities
Source: World J Microbiol Biotechnol. 2025 Feb 27;41(3):78. doi: 10.1007/s11274-025-04292-z (PMC11865118; doi:10.1007/s11274-025-04292-z)
Supplement: Supplementary file 2 — Supplementary Material 2 [file 11274_2025_4292_MOESM2_ESM.xlsx]

## Sheet: Supplementary Table S1
Supplementary Table S1. General information of the A. altamirani isolate collection. Column A is the ID of the isolate, column B is the accession number from NCBI, columns C to H show the taxonomic classification using 16S: phyla, class, order, family, genus and species. Column I contains Bd growth inhibition percentages and column J indicates if the genome was sequenced.
ID	Accession	Phyla	Class	Order	Family	Genus	Species	Bd inhibition percentage	Genome
M1A1_1a	PQ657135	Actinobacteria	Actinobacteria	Micrococcales	Microbacteriaceae	Microbacterium	phyllosphaerae	-5.872	No
M1A1_1b	PQ657134	Actinobacteria	Actinobacteria	Micrococcales	Microbacteriaceae	Microbacterium	sp.	-74.9816	Yes
M1A2_2a	PQ657131	Actinobacteria	Actinobacteria	Micrococcales	Microbacteriaceae	Clavibacter	michiganensis	12.5092	No
M1A4_1a	PQ657128	Actinobacteria	Actinobacteria	Micrococcales	Micrococcaceae	Arthrobacter	sp.	91.7968	No
M1A4_2c	PQ657123	Proteobacteria	Alphaproteobacteria	Sphingomonadales	Sphingomonadaceae	Sphingomonas	sp.	101.973	No
M1A4_2e	PQ657122	Proteobacteria	Alphaproteobacteria	Caulobacterales	Caulobacteraceae	Brevundimonas	bullata	95.4231	Yes
M1A5_1a	PQ657121	Actinobacteria	Actinobacteria	Micrococcales	Microbacteriaceae	Clavibacter	michiganensis	73.2344	No
M1A5_2a	PQ657120	Proteobacteria	Alphaproteobacteria	Caulobacterales	Caulobacteraceae	Brevundimonas	naejangsanensis	96.8467	No
M1A5_2b	PQ657119	Actinobacteria	Actinobacteria	Micrococcales	Microbacteriaceae	Curtobacterium	sp.	100.42	No
M1A6_1a	PQ657118	Actinobacteria	Actinobacteria	Micrococcales	Micrococcaceae	Arthrobacter	humicola	97.409	No
M1A6_1e	PQ657115	Proteobacteria	Alphaproteobacteria	Sphingomonadales	Sphingomonadaceae	Sphingomonas	faeni	92.901	No
M1A6_1g	PQ657113	Firmicutes	Bacilli	Bacillales	Bacillaceae	Bacillus	mycoides	99.5149	No
M1A6_1h	PQ657112	Actinobacteria	Actinobacteria	Micrococcales	Micrococcaceae	Arthrobacter	humicola	102.12	No
M1A6_2d	PQ657108	Proteobacteria	Alphaproteobacteria	Sphingomonadales	Sphingomonadaceae	Sphingomonas	sp.	101.06	No
M1A6_2e	PQ657107	Proteobacteria	Alphaproteobacteria	Sphingomonadales	Sphingomonadaceae	Sphingomonas	sp.	100.857	No
M1A6_2h	PQ657104	Actinobacteria	Actinobacteria	Corynebacteriales	Nocardiaceae	Rhodococcus	sp.	98.7063	Yes
M1A8_1a	PQ657102	Proteobacteria	Alphaproteobacteria	Sphingomonadales	Sphingomonadaceae	Sphingomonas	sp.	101.719	No
M1A8_1c	PQ657100	Actinobacteria	Actinobacteria	Micrococcales	Microbacteriaceae	Frigoribacterium	sp.	99.6604	No
M1A8_1g	PQ657096	Proteobacteria	Betaproteobacteria	Burkholderiales	Comamonadaceae	Xylophilus	sp.	93.3695	No
M1A8_1h	PQ657095	Actinobacteria	Actinobacteria	Micrococcales	Microbacteriaceae	Curtobacterium	flaccumfaciens	19.1785	No
M1A8_2b	PQ657092	Proteobacteria	Alphaproteobacteria	Sphingomonadales	Sphingomonadaceae	Sphingomonas	sp.	0.6307	Yes
M1A8_2d	PQ657090	Actinobacteria	Actinobacteria	Micrococcales	Microbacteriaceae	Curtobacterium	flaccumfaciens	15.3137	No
M1A8_2e	PQ657089	Proteobacteria	Betaproteobacteria	Burkholderiales	Burkholderiaceae	Burkholderia	terrestris	2.652	No
M1A8_2f	PQ657088	Actinobacteria	Actinobacteria	Corynebacteriales	Nocardiaceae	Rhodococcus	sp.	-1.8111	No
M2A2_1a	PQ657083	Actinobacteria	Actinobacteria	Micrococcales	Micrococcaceae	Kocuria	palustris	8.8742	No
M2A2_2a	PQ657082	Actinobacteria	Actinobacteria	Micrococcales	Micrococcaceae	Kocuria	palustris	31.1742	No
M2A3_1b	PQ657080	Actinobacteria	Actinobacteria	Micrococcales	Microbacteriaceae	Pseudoclavibacter	helvolus	-71.9205	No
M2A3_1c	PQ657079	Actinobacteria	Actinobacteria	Micrococcales	Microbacteriaceae	Microbacterium	paraoxydans	100.33	Yes
M2A3_1d	PQ657078	Actinobacteria	Actinobacteria	Micrococcales	Micrococcaceae	Kocuria	palustris	99.6467	No
M2A3_2b	PQ657076	Firmicutes	Bacilli	Bacillales	Paenibacillaceae	Brevibacillus	agri	162.478	No
M2A4_1a	PQ657075	Actinobacteria	Actinobacteria	Micrococcales	Micrococcaceae	Kocuria	marina	100.895	No
M2A4_1b	PQ657074	Actinobacteria	Actinobacteria	Micrococcales	Micrococcaceae	Micrococcus	luteus	104.706	No
M2A4_2a	PQ657073	Actinobacteria	Actinobacteria	Micrococcales	Micrococcaceae	Kocuria	indica	102.85	No
M2A4_2b	PQ657072	Actinobacteria	Actinobacteria	Micrococcales	Microbacteriaceae	Curtobacterium	flaccumfaciens	102.014	No
M2A4_2c	PQ657071	Proteobacteria	Alphaproteobacteria	Sphingomonadales	Sphingomonadaceae	Sphingomonas	sp.	100.165	No
M2A5_1b	PQ657069	Actinobacteria	Actinobacteria	Micrococcales	Micrococcaceae	Kocuria	marina	86.7238	No
M2A5_1c	PQ657068	Actinobacteria	Actinobacteria	Micrococcales	Microbacteriaceae	Curtobacterium	flaccumfaciens	24.7674	No
M2A5_2a	PQ657067	Actinobacteria	Actinobacteria	Micrococcales	Micrococcaceae	Kocuria	palustris	20.7632	No
M2A5_2b	PQ657066	Actinobacteria	Actinobacteria	Micrococcales	Microbacteriaceae	Curtobacterium	flaccumfaciens	25.3209	No
M2A5_2c	PQ657065	Actinobacteria	Actinobacteria	Micrococcales	Microbacteriaceae	Frigoribacterium	sp.	94.7756	No
M2A6_1a	PQ657063	Proteobacteria	Gammaproteobacteria	Enterobacterales	Hafniaceae	Hafnia	alvei	97.727	No
M2A6_1b	PQ657062	Actinobacteria	Actinobacteria	Micrococcales	Microbacteriaceae	Clavibacter	michiganensis	-38.0721	No
M2A6_1c	PQ657061	Actinobacteria	Actinobacteria	Micrococcales	Microbacteriaceae	Clavibacter	michiganensis	-38.4842	No
M2A6_2a	PQ657060	Proteobacteria	Gammaproteobacteria	Enterobacterales	Hafniaceae	Hafnia	alvei	78.7932	No
M2A6_2b	PQ657059	Actinobacteria	Actinobacteria	Micrococcales	Microbacteriaceae	Curtobacterium	flaccumfaciens	32.3048	No
M2A6_2c	PQ657058	Actinobacteria	Actinobacteria	Micrococcales	Microbacteriaceae	Frigoribacterium	sp.	-11.9647	No
M2A6_2d	PQ657057	Actinobacteria	Actinobacteria	Solirubrobacterales	Solirubrobacteraceae	Patulibacter	sp.	26.0747	No
M2A7_1a	PQ657056	Actinobacteria	Actinobacteria	Micrococcales	Microbacteriaceae	Leifsonia	sp.	22.1175	No
M2A7_2a	PQ657055	Proteobacteria	Alphaproteobacteria	Caulobacterales	Caulobacteraceae	Brevundimonas	diminuta	95.4231	No
M2A7_2b	PQ657054	Proteobacteria	Gammaproteobacteria	Enterobacterales	Erwiniaceae	Pantoea	agglomerans	99.9529	No
M2A8_1a	PQ657053	Actinobacteria	Actinobacteria	Micrococcales	Micrococcaceae	Kocuria	marina	99.6114	No
M4A1_1a	PQ657051	Proteobacteria	Gammaproteobacteria	Enterobacterales	Enterobacteriaceae	Buttiauxella	agrestis	69.3726	No
M4A1_1b	PQ657050	Proteobacteria	Gammaproteobacteria	Enterobacterales	Erwiniaceae	Pantoea	agglomerans	87.3597	No
M4A1_1c	PQ657049	Proteobacteria	Gammaproteobacteria	Enterobacterales	Erwiniaceae	Pantoea	agglomerans	95.0996	No
M4A1_1d	PQ657048	Actinobacteria	Actinobacteria	Micrococcales	Micrococcaceae	Arthrobacter	citreus	70.4864	No
M4A1_2a	PQ657047	Proteobacteria	Gammaproteobacteria	Enterobacterales	Erwiniaceae	Pantoea	eucalypti	94.3554	No
M4A1_2b	PQ657046	Proteobacteria	Gammaproteobacteria	Enterobacterales	Enterobacteriaceae	Buttiauxella	agrestis	98.9489	No
M4A1_2c	PQ657045	Proteobacteria	Gammaproteobacteria	Enterobacterales	Enterobacteriaceae	Buttiauxella	agrestis	84.5775	No
M4A2_1a	PQ657044	Actinobacteria	Actinobacteria	Streptomycetales	Streptomycetaceae	Streptomyces	sp.	100.744	No
M4A2_1b	PQ657043	Firmicutes	Bacilli	Bacillales	Bacillaceae	Bacillus	thuringiensis	103.137	Yes
M4A2_2a	PQ657042	Proteobacteria	Gammaproteobacteria	Pseudomonadales	Pseudomonadaceae	Pseudomonas	fragi	60.0527	No
M4A3_1a	PQ657041	Proteobacteria	Gammaproteobacteria	Enterobacterales	Erwiniaceae	Pantoea	agglomerans	88.2986	No
M4A3_1b	PQ657040	Actinobacteria	Actinobacteria	Micrococcales	Micrococcaceae	Arthrobacter	gandavensis	99.3245	No
M4A3_1c	PQ657039	Actinobacteria	Actinobacteria	Micrococcales	Microbacteriaceae	Microbacterium	arborescens	95.2141	No
M4A3_2a	PQ657038	Proteobacteria	Gammaproteobacteria	Enterobacterales	Erwiniaceae	Pantoea	agglomerans	90.3252	No
M4A3_2b	PQ657037	Proteobacteria	Alphaproteobacteria	Sphingomonadales	Sphingomonadaceae	Sphingomonas	sp.	14.8124	No
M4A4_1a	PQ657036	Proteobacteria	Gammaproteobacteria	Enterobacterales	Erwiniaceae	Pantoea	agglomerans	17.9185	No
M4A4_1b	PQ657035	Proteobacteria	Gammaproteobacteria	Enterobacterales	Erwiniaceae	Pantoea	agglomerans	88.7795	No
M4A4_1c	PQ657034	Proteobacteria	Gammaproteobacteria	Pseudomonadales	Moraxellaceae	Acinetobacter	radioresistens	101.017	Yes
M4A4_2a	PQ657033	Proteobacteria	Alphaproteobacteria	Rhizobiales	Rhizobiaceae	Rhizobium	sp.	40.7373	No
M4A4_2b	PQ657032	Proteobacteria	Alphaproteobacteria	Sphingomonadales	Sphingomonadaceae	Sphingomonas	sp.	21.1358	No
M4A5_1a	PQ657030	Proteobacteria	Gammaproteobacteria	Enterobacterales	Enterobacteriaceae	Klebsiella	oxytoca	99.0955	No
M4A5_1b	PQ657029	Proteobacteria	Gammaproteobacteria	Enterobacterales	Erwiniaceae	Pantoea	vagans	-524.204	No
M4A5_1c	PQ657028	Firmicutes	Bacilli	Bacillales	Staphylococcaceae	Staphylococcus	succinus	35.1729	No
M4A5_1d	PQ657027	Actinobacteria	Actinobacteria	Micrococcales	Microbacteriaceae	Microbacterium	arborescens	94.8248	Yes
M4A5_1e	PQ657026	Proteobacteria	Alphaproteobacteria	Sphingomonadales	Sphingomonadaceae	Sphingomonas	sp.	13.8553	No
M4A5_1f	PQ657025	Firmicutes	Bacilli	Bacillales	Planococcaceae	Lysinibacillus	massiliensis	35.1843	No
M4A5_1g	PQ657024	Actinobacteria	Actinobacteria	Micrococcales	Microbacteriaceae	Leucobacter	chromiiresistens	95.2599	No
M4A5_1h	PQ657023	Proteobacteria	Gammaproteobacteria	Enterobacterales	Erwiniaceae	Pantoea	agglomerans	88.9741	No
M4A5_1i	PQ657022	Proteobacteria	Gammaproteobacteria	Enterobacterales	Enterobacteriaceae	Enterobacter	hormaechei	22.3036	No
M4A5_2a	PQ657021	Proteobacteria	Gammaproteobacteria	Xanthomonadales	Xanthomonadaceae	Stenotrophomonas	chelatiphaga	83.7074	No
M4A5_2b	PQ657020	Proteobacteria	Gammaproteobacteria	Enterobacterales	Enterobacteriaceae	Citrobacter	amalonaticus	61.8846	No
M4A5_2c	PQ657019	Proteobacteria	Gammaproteobacteria	Enterobacterales	Yersiniaceae	Serratia	plymuthica	102.318	No
M4A5_2d	PQ657018	Firmicutes	Bacilli	Bacillales	Staphylococcaceae	Staphylococcus	sp.	98.0903	Yes
M4A5_2e	PQ657017	Actinobacteria	Actinobacteria	Micrococcales	Microbacteriaceae	Microbacterium	arborescens	101.117	No
M4A5_2f	PQ657016	Actinobacteria	Actinobacteria	Micrococcales	Microbacteriaceae	Microbacterium	arborescens	92.7816	No
M4A5_2g	PQ657015	Proteobacteria	Gammaproteobacteria	Enterobacterales	Enterobacteriaceae	Klebsiella	grimontii	94.8835	No
M4A5_2h	PQ657014	Actinobacteria	Actinobacteria	Micrococcales	Microbacteriaceae	Microbacterium	sp.	86.5962	No
M4A5_2i	PQ657013	Actinobacteria	Actinobacteria	Micrococcales	Microbacteriaceae	Leucobacter	chromiiresistens	46.2767	No
M4A5_2j	PQ657012	Actinobacteria	Actinobacteria	Micrococcales	Micrococcaceae	Arthrobacter	citreus	33.2309	No
M4A6_1a	PQ657011	Proteobacteria	Gammaproteobacteria	Enterobacterales	Hafniaceae	Hafnia	alvei	44.7754	No
M4A6_1b	PQ657010	Proteobacteria	Gammaproteobacteria	Xanthomonadales	Rhodanobacteraceae	Luteibacter	sp.	96.1326	No
M4A6_1c	PQ657009	Proteobacteria	Betaproteobacteria	Burkholderiales	Burkholderiaceae	Burkholderia	sp.	99.8198	No
M4A7_2a	PQ657004	Proteobacteria	Gammaproteobacteria	Enterobacterales	Erwiniaceae	Pantoea	agglomerans	100.889	No
M4A8_1a	PQ657002	Actinobacteria	Actinobacteria	Micrococcales	Microbacteriaceae	Curtobacterium	flaccumfaciens	95.8603	No
M4A8_1b	PQ657001	Proteobacteria	Gammaproteobacteria	Enterobacterales	Enterobacteriaceae	Enterobacter	hormaechei	100.647	No
M4A8_1c	PQ657000	Firmicutes	Bacilli	Bacillales	Staphylococcaceae	Staphylococcus	succinus	99.531	No
M4A8_1d	PQ656999	Proteobacteria	Betaproteobacteria	Burkholderiales	Alcaligenaceae	Advenella	kashmirensis	-345.184	No
M4A8_1e	PQ656998	Proteobacteria	Gammaproteobacteria	Enterobacterales	Erwiniaceae	Pantoea	agglomerans	100.853	No
M4A8_2a	PQ656997	Proteobacteria	Gammaproteobacteria	Enterobacterales	Enterobacteriaceae	Klebsiella	oxytoca	99.4235	Yes
M4A8_2b	PQ656996	Proteobacteria	Gammaproteobacteria	Enterobacterales	Erwiniaceae	Pantoea	agglomerans	99.6397	No
M4A8_2c	PQ656995	Actinobacteria	Actinobacteria	Micrococcales	Microbacteriaceae	Curtobacterium	flaccumfaciens	93.9947	No
M4A8_2d	PQ656994	Actinobacteria	Actinobacteria	Micrococcales	Brevibacteriaceae	Brevibacterium	luteolum	91.7367	No
M4A8_2e	PQ656993	Firmicutes	Bacilli	Bacillales	Staphylococcaceae	Staphylococcus	succinus	91.6581	Yes
M5A1_1a	PQ656992	Bacteroidetes	Flavobacteriia	Flavobacteriales	Weeksellaceae	Chryseobacterium	sp.	101.805	Yes
M5A1_1d	PQ656989	Actinobacteria	Actinobacteria	Micrococcales	Micrococcaceae	Arthrobacter	globiformis	87.571	No
M5A1_1e	PQ656988	Proteobacteria	Gammaproteobacteria	Xanthomonadales	Xanthomonadaceae	Xanthomonas	campestris	100.432	No
M5A1_2b	PQ656986	Actinobacteria	Actinobacteria	Micrococcales	Microbacteriaceae	Frondihabitans	sucicola	22.7961	No
M5A2_1b	PQ656984	Proteobacteria	Gammaproteobacteria	Pseudomonadales	Pseudomonadaceae	Pseudomonas	trivialis	99.8836	No
M5A2_1c	PQ656983	Firmicutes	Bacilli	Exiguobacterales	Exiguobacteraceae	Exiguobacterium	undae	96.6474	No
M5A2_1g	PQ656979	Actinobacteria	Actinobacteria	Micrococcales	Micrococcaceae	Arthrobacter	gandavensis	-173.046	No
M5A2_2a	PQ656978	Bacteroidetes	Flavobacteriia	Flavobacteriales	Weeksellaceae	Chryseobacterium	sp.	96.7254	No
M5A2_2b	PQ656977	Bacteroidetes	Flavobacteriia	Flavobacteriales	Weeksellaceae	Chryseobacterium	sp.	30.8398	No
M5A2_2d	PQ656975	Proteobacteria	Gammaproteobacteria	Xanthomonadales	Xanthomonadaceae	Stenotrophomonas	rhizophila	98.7491	No
M5A2_2g	PQ656972	Actinobacteria	Actinobacteria	Micrococcales	Micrococcaceae	Arthrobacter	globiformis	25.1928	No
M5A3_1a	PQ656971	Bacteroidetes	Flavobacteriia	Flavobacteriales	Weeksellaceae	Chryseobacterium	sp.	99.5779	No
M5A3_1b	PQ656970	Firmicutes	Bacilli	Bacillales	Bacillaceae	Bacillus	sp.	98.5301	Yes
M5A3_1c	PQ656969	Proteobacteria	Gammaproteobacteria	Xanthomonadales	Xanthomonadaceae	Stenotrophomonas	rhizophila	101.366	No
M5A3_1d	PQ656968	Actinobacteria	Actinobacteria	Corynebacteriales	Nocardiaceae	Williamsia	herbipolensis	0	Yes
M5A3_1e	PQ656967	Firmicutes	Bacilli	Bacillales	Bacillaceae	Bacillus	sp.	96.9114	No
M5A3_2b	PQ656964	Actinobacteria	Actinobacteria	Corynebacteriales	Nocardiaceae	Rhodococcus	globerulus	10.8344	No
M5A3_2c	PQ656963	Actinobacteria	Actinobacteria	Micrococcales	Micrococcaceae	Arthrobacter	sp.	18.6436	No
M5A3_2d	PQ656962	Bacteroidetes	Flavobacteriia	Flavobacteriales	Weeksellaceae	Chryseobacterium	sp.	25.0036	No
M5A3_2e	PQ656961	Firmicutes	Bacilli	Bacillales	Bacillaceae	Bacillus	mobilis	98.1371	No
M5A4_1a	PQ656959	Actinobacteria	Actinobacteria	Micrococcales	Micrococcaceae	Paenarthrobacter	ilicis	100.286	No
M5A4_1c	PQ656957	Actinobacteria	Actinobacteria	Micrococcales	Microbacteriaceae	Microbacterium	azadirachtae	69.9025	No
M5A4_1d	PQ656956	Actinobacteria	Actinobacteria	Micrococcales	Micrococcaceae	Arthrobacter	globiformis	23.9849	No
M5A4_1e	PQ656955	Proteobacteria	Gammaproteobacteria	Xanthomonadales	Xanthomonadaceae	Stenotrophomonas	rhizophila	16.7807	No
M5A4_2a	PQ656953	Bacteroidetes	Flavobacteriia	Flavobacteriales	Weeksellaceae	Chryseobacterium	sp.	103.828	No
M5A4_2b	PQ656952	Actinobacteria	Actinobacteria	Micrococcales	Micrococcaceae	Paenarthrobacter	nitroguajacolicus	101.809	No
M5A4_2d	PQ656951	Proteobacteria	Gammaproteobacteria	Pseudomonadales	Pseudomonadaceae	Pseudomonas	fluorescens	105.836	Yes
M5A4_2f	PQ656950	Proteobacteria	Gammaproteobacteria	Pseudomonadales	Pseudomonadaceae	Pseudomonas	fluorescens	74.8508	No
M5A5_1b	PQ656947	Proteobacteria	Betaproteobacteria	Neisseriales	Chromobacteriaceae	Chromobacterium	aquaticum	98.3409	No
M5A5_1d	PQ656945	Proteobacteria	Gammaproteobacteria	Enterobacterales	Erwiniaceae	Erwinia	billingiae	11.9633	No
M5A5_2a	PQ656944	Proteobacteria	Gammaproteobacteria	Pseudomonadales	Moraxellaceae	Acinetobacter	calcoaceticus	100	Yes
M5A5_2b	PQ656943	Bacteroidetes	Flavobacteriia	Flavobacteriales	Weeksellaceae	Chryseobacterium	sp.	100.189	No
M5A5_2e	PQ656940	Proteobacteria	Gammaproteobacteria	Enterobacterales	Erwiniaceae	Erwinia	billingiae	9.1981	No
M5A5_2f	PQ656939	Proteobacteria	Gammaproteobacteria	Pseudomonadales	Pseudomonadaceae	Pseudomonas	viridiflava	67.3701	No
M5A6_1a	PQ656938	Proteobacteria	Gammaproteobacteria	Pseudomonadales	Pseudomonadaceae	Pseudomonas	fluorescens	101.484	No
M5A6_1b	PQ656937	Firmicutes	Bacilli	Bacillales	Staphylococcaceae	Staphylococcus	epidermidis	95.757	Yes
M5A6_2a	PQ656936	Proteobacteria	Alphaproteobacteria	Sphingomonadales	Sphingomonadaceae	Sphingomonas	sp.	9.169	No
M5A7_2a	PQ656933	Proteobacteria	Gammaproteobacteria	Xanthomonadales	Xanthomonadaceae	Xanthomonas	campestris	93.0432	No
M5A7_2b	PQ656932	Proteobacteria	Gammaproteobacteria	Pseudomonadales	Pseudomonadaceae	Pseudomonas	fluorescens	-11.9352	No
M5A7_2c	PQ656931	Firmicutes	Bacilli	Bacillales	Bacillaceae	Bacillus	thuringiensis	-18.1457	No
M5A8_1a	PQ656930	Proteobacteria	Gammaproteobacteria	Xanthomonadales	Xanthomonadaceae	Stenotrophomonas	sp.	-352.627	No
M5A8_2a	PQ656927	Proteobacteria	Gammaproteobacteria	Xanthomonadales	Xanthomonadaceae	Stenotrophomonas	sp.	95.9888	No
M5A8_2e	PQ656925	Firmicutes	Bacilli	Bacillales	Paenibacillaceae	Paenibacillus	purispatii	91.0416	No
M5A8_2f	PQ656924	Actinobacteria	Actinobacteria	Corynebacteriales	Nocardiaceae	Williamsia	sp.	80.2915	No
M6A1_1a	PQ656923	Proteobacteria	Gammaproteobacteria	Pseudomonadales	Pseudomonadaceae	Pseudomonas	sp.	96.9916	No
M6A1_1b	PQ656922	Actinobacteria	Actinobacteria	Micrococcales	Microbacteriaceae	Curtobacterium	flaccumfaciens	20.8049	No
M6A1_1c	PQ656921	Actinobacteria	Actinobacteria	Micrococcales	Microbacteriaceae	Leifsonia	soli	21.2863	No
M6A1_2a	PQ656920	Actinobacteria	Actinobacteria	Micrococcales	Microbacteriaceae	Curtobacterium	flaccumfaciens	25.4847	No
M6A1_2b	PQ656919	Proteobacteria	Betaproteobacteria	Burkholderiales	Burkholderiaceae	Burkholderia	sp.	96.3765	No
M6A1_2c	PQ656918	Proteobacteria	Alphaproteobacteria	Rhizobiales	Methylobacteriaceae	Methylobacterium	mesophilicum	99.5328	Yes
M6A2_1a	PQ656917	Firmicutes	Bacilli	Bacillales	Staphylococcaceae	Staphylococcus	hominis	98.9257	No
M6A2_1b	PQ656916	Actinobacteria	Actinobacteria	Micrococcales	Microbacteriaceae	Curtobacterium	flaccumfaciens	98.703	No
M6A2_2a	PQ656915	Actinobacteria	Actinobacteria	Micrococcales	Microbacteriaceae	Curtobacterium	flaccumfaciens	-9.5868	No
M6A2_2b	PQ656914	Proteobacteria	Alphaproteobacteria	Rhizobiales	Methylobacteriaceae	Methylobacterium	mesophilicum	87.2492	Yes
M6A3_1a	PQ656913	Firmicutes	Bacilli	Bacillales	Bacillaceae	Bacillus	mycoides	84.7573	Yes
M6A3_1c	PQ656912	Proteobacteria	Alphaproteobacteria	Caulobacterales	Caulobacteraceae	Brevundimonas	intermedia	33.3333	No
M6A3_1e	PQ656911	Actinobacteria	Actinobacteria	Micrococcales	Microbacteriaceae	Curtobacterium	flaccumfaciens	21.5403	No
M6A3_1f	PQ656910	Actinobacteria	Actinobacteria	Micrococcales	Microbacteriaceae	Leifsonia	sp.	14.1998	No
M6A3_2a	PQ656909	Proteobacteria	Gammaproteobacteria	Xanthomonadales	Xanthomonadaceae	Stenotrophomonas	rhizophila	100.206	No
M6A3_2c	PQ656907	Actinobacteria	Actinobacteria	Streptomycetales	Streptomycetaceae	Streptomyces	sp.	7.7684	No
M6A3_2e	PQ656905	Actinobacteria	Actinobacteria	Propionibacteriales	Nocardioidaceae	Aeromicrobium	sp.	18.973	No
M6A3_2f	PQ656904	Proteobacteria	Gammaproteobacteria	Enterobacterales	Yersiniaceae	Serratia	sp.	104.987	No
M6A4_1a	PQ656903	Proteobacteria	Gammaproteobacteria	Xanthomonadales	Xanthomonadaceae	Xanthomonas	oryzae	-15.2024	No
M6A4_1b	PQ656902	Proteobacteria	Alphaproteobacteria	Rhizobiales	Methylobacteriaceae	Methylobacterium	sp.	60.621	Yes
M6A4_1c	PQ656901	Proteobacteria	Alphaproteobacteria	Rhizobiales	Methylobacteriaceae	Methylobacterium	mesophilicum	91.6186	Yes
M6A4_2a	PQ656900	Proteobacteria	Gammaproteobacteria	Enterobacterales	Erwiniaceae	Pantoea	agglomerans	94.7587	No
M6A4_2b	PQ656899	Proteobacteria	Gammaproteobacteria	Enterobacterales	Erwiniaceae	Pantoea	agglomerans	96.7108	No
M6A4_2c	PQ656898	Proteobacteria	Alphaproteobacteria	Rhizobiales	Methylobacteriaceae	Methylobacterium	populi	99.8396	No
M6A5_1a	PQ656897	Actinobacteria	Actinobacteria	Micrococcales	Microbacteriaceae	Curtobacterium	flaccumfaciens	96.2428	No
M6A5_1b	PQ656896	Actinobacteria	Actinobacteria	Micrococcales	Microbacteriaceae	Clavibacter	michiganensis	2.8881	No
M6A5_1c	PQ656895	Actinobacteria	Actinobacteria	Corynebacteriales	Nocardiaceae	Rhodococcus	qingshengii	22.6501	No
M6A5_1d	PQ656894	Proteobacteria	Alphaproteobacteria	Caulobacterales	Caulobacteraceae	Brevundimonas	diminuta	101.551	No
M6A5_2a	PQ656892	Proteobacteria	Gammaproteobacteria	Xanthomonadales	Xanthomonadaceae	Stenotrophomonas	rhizophila	102.073	No
M6A5_2b	PQ656891	Actinobacteria	Actinobacteria	Corynebacteriales	Nocardiaceae	Williamsia	herbipolensis	101.792	No
M6A6_1a	PQ656888	Actinobacteria	Actinobacteria	Micrococcales	Micrococcaceae	Kocuria	indica	101.083	No
M6A6_1b	PQ656887	Actinobacteria	Actinobacteria	Micrococcales	Microbacteriaceae	Curtobacterium	flaccumfaciens	7.5186	No
M6A6_1c	PQ656886	Proteobacteria	Alphaproteobacteria	Sphingobacteriales	Sphingomonadaceae	Sphingomonas	sp.	13.9032	Yes
M6A6_2c	PQ656882	Actinobacteria	Actinobacteria	Micrococcales	Microbacteriaceae	Curtobacterium	sp.	21.766	No
M6A6_2e	PQ656880	Proteobacteria	Gammaproteobacteria	Xanthomonadales	Xanthomonadaceae	Stenotrophomonas	rhizophila	4.9844	No
M6A8_1c	PQ656876	Proteobacteria	Alphaproteobacteria	Caulobacterales	Caulobacteraceae	Brevundimonas	intermedia	-2.1018	No
M6A8_2a	PQ656875	Proteobacteria	Gammaproteobacteria	Pseudomonadales	Pseudomonadaceae	Pseudomonas	fluorescens	104.837	Yes

## Sheet: Supplementary Table S2
Supplementary Table S2. General information of the isolates selected for genome sequencing. Column A indicates the ID assigned to each isolate, column B the host, column C the assigned name based on 16S and genome sequences comparisons, column D the taxonomy, columns E-U include genome metrics and columns V-AA include metrics associated with the bacterial inhibition capacity against B. dendrobati…
Isolate_ID	Host	Asigned Name	Taxonomy_from_Silva_16S	Genome:Num_contigs	Genome:N50	Genome:Completness (BUSCO)	Genome:total_length	Genome:gc_content	Genome:Percent_completion (Anvio)	Genome:Percent_redundancy (Anvio)	Genome:Num_genes (Anvio)	Genome:Avg_gene_length (Anvio)	Genome:Num_genes_per_kb (Anvio)	Genome:Singleton_gene_clusters (Anvio)	Genome:Num_gene_clusters (Anvio)	Genome:identification (TYGS)	Genome:dDDH_closer_match (TYGS)	Genome:DDH (TYGS)	Genome:Diffeference_GC_Percent (TYGS)	Genome:Potential new species (TYGS)	Inhibitory_phenotype_Bd	Inhibitory_phenotype_Bc	Bd_inhibition_porcentage	Bc_inhibition_porcentage	Bd_inhibition_category	Bc_inhibition_category
A42B	A. callidryas	Methylobacterium radiotolerans A42B	Bacteria;Proteobacteria;Alphaproteobacteria;Rhizobiales;Methylobacteriaceae;Methylobacterium	104	142564	0.994	6476928	0.713931	100	4.22535	6171	910.197	0.952766	245	5741	Methylobacterium radiotolerans	Methylobacterium radiotolerans JCM 2831	84.4	0.36	No	inhibitory	no_inhibitory	100	0	3	0
A43C	A. callidryas	Mycobacterium A43C	Bacteria;Actinobacteria;Actinobacteria;Corynebacteriales;Mycobacteriaceae;Mycobacterium	56	165297	0.968	5549792	0.667877	98.5915	1.40845	5341	962.205	0.962378	867	5013	Potential_New_species	Mycobacterium neoaurum ATCC 25795	82.3	0.1	New	inhibitory	inhibitory	100	23.2498	3	1
A45P	A. callidryas	Acinetobacter pittii A45P	Bacteria;Proteobacteria;Gammaproteobacteria;Pseudomonadales;Moraxellaceae;Acinetobacter	88	140464	0.997	3800343	0.387629	100	-1	3659	917.561	0.962808	8	3490	Acinetobacter pittii	Acinetobacter pittii CIP 70.29	87.2	0.04	No	inhibitory	inhibitory	92.5365	27.7391	3	2
A46H	A. callidryas	Staphylococcus saprophyticus A46H	Bacteria;Firmicutes;Bacilli;Bacillales;Staphylococcaceae;Staphylococcus	29	345470	1	2573862	0.330605	100	-1	2546	854.704	0.989175	33	2421	Staphylococcus saprophyticus	Staphylococcus saprophyticus ATCC 15305	92	0.13	No	no_inhibitory	inhibitory	0	18.0735	0	1
A47H	A. callidryas	Acinetobacter pittii A47H	Bacteria;Proteobacteria;Gammaproteobacteria;Pseudomonadales;Moraxellaceae;Acinetobacter	67	140746	0.997	3970694	0.387165	100	-1	3830	913.475	0.964567	109	3610	Acinetobacter pittii	Acinetobacter pittii CIP 70.29	83.5	0.08	No	inhibitory	inhibitory	94.8886	27.4072	3	2
A49B	A. callidryas	Methylobacterium A49B	Bacteria;Proteobacteria;Alphaproteobacteria;Rhizobiales;Methylobacteriaceae;Methylobacterium	213	116468	0.997	6648006	0.693619	100	-1	6568	860.525	0.987965	759	5846	Potential_New_species	Methylobacterium longum DSM 23933	47.1	0.01	New	no_inhibitory	no_inhibitory	17.034	0	0	0
A51B	A. callidryas	Methylobacterium fujisawaense A51B	Bacteria;Proteobacteria;Alphaproteobacteria;Rhizobiales;Methylobacteriaceae;Methylobacterium	340	167900	0.997	7869693	0.692624	100	5.6338	7786	869.24	0.989365	722	6908	Methylobacterium fujisawaense	Methylobacterium fujisawaense DSM 5686	70.1	0.78	No	inhibitory	no_inhibitory	98.5684	0	3	0
A51J	A. callidryas	Staphylococcus saprophyticus A51J	Bacteria;Firmicutes;Bacilli;Bacillales;Staphylococcaceae;Staphylococcus	22	1389448	1	2684791	0.329788	100	-1	2687	847.448	1.00082	110	2558	Staphylococcus saprophyticus	Staphylococcus saprophyticus ATCC 15305	87.8	0.21	No	inhibitory	no_inhibitory	85.9512	0	2	0
A51L	A. callidryas	Paenibacillus A51L	Bacteria;Firmicutes;Bacilli;Bacillales;Paenibacillaceae;Paenibacillus	51	179269	1	4993073	0.574918	100	1.40845	4538	932.73	0.908859	41	4418	Potential_New_species	Paenibacillus humicus NBRC 102415	63.7	0.56	New	inhibitory	inhibitory	57.5586	22.7998	2	1
A51R	A. callidryas	Methylobacterium brachiatum A51R	Bacteria;Proteobacteria;Alphaproteobacteria;Rhizobiales;Methylobacteriaceae;Methylobacterium	87	165076	0.992	7055445	0.693429	100	18.3099	6847	886.182	0.970456	34	6283	Methylobacterium brachiatum	Methylobacterium fujisawaense DSM 19569	63.6	0	No	inhibitory	inhibitory	100	26.905	3	1
A52L	A. callidryas	Methylobacterium brachiatum A52L	Bacteria;Proteobacteria;Alphaproteobacteria;Rhizobiales;Methylobacteriaceae;Methylobacterium	205	350007	0.997	7005925	0.693774	100	4.22535	6864	879.556	0.979742	12	6306	Methylobacterium brachiatum	Methylobacterium brachiatum DSM 19569	63.9	0.03	No	inhibitory	no_inhibitory	72.6588	0	2	0
A52T	A. callidryas	Methylobacterium A52T	Bacteria;Proteobacteria;Alphaproteobacteria;Rhizobiales;Methylobacteriaceae;Methylobacterium	305	34156	0.983	6299502	0.714518	100	2.8169	6129	895.774	0.972934	211	5608	Potential_New_species	Methylobacterium radiotolerans JCM 2831	71.5	0.42	New	inhibitory	inhibitory	74.9193	23.312	2	1
A53A	A. callidryas	Staphylococcus saprophyticus A53A	Bacteria;Firmicutes;Bacilli;Bacillales;Staphylococcaceae;Staphylococcus	18	713488	1	2544683	0.330346	100	-1	2515	856.192	0.988335	37	2417	Staphylococcus saprophyticus	Staphylococcus saprophyticus ATCC 15305	92.2	0.15	No	inhibitory	inhibitory	100	22.1945	3	1
A53D	A. callidryas	Xanthobacteraceae A53D	Bacteria;Proteobacteria;Alphaproteobacteria;Rhizobiales;Xanthobacteraceae	49	217971	1	5450463	0.668197	100	-1	4827	992.419	0.885613	2575	4536	Potential_New_species	Azorhizobium oxalatiphilum CCM7897	33.6	0.19	New	inhibitory	no_inhibitory	70.3677	0	2	0
A54F	A. callidryas	Methylobacterium A54F	Bacteria;Proteobacteria;Alphaproteobacteria;Rhizobiales;Methylobacteriaceae;Methylobacterium	244	329912	0.997	5231714	0.714777	100	-1	5252	873.551	1.00388	994	4775	Potential_New_species	Methylobacterium planium YIM 132548	31.5	1.28	New	inhibitory	inhibitory	49.0635	21.6235	1	1
C21A	C. fitzingeri	Acinetobacter radioresistens C21A	Bacteria;Proteobacteria;Gammaproteobacteria;Pseudomonadales;Moraxellaceae;Acinetobacter	43	213420	1	3011292	0.41757	100	-1	2842	920.88	0.943781	4	2740	Acinetobacter radioresistens	Acinetobacter radioresistens DSM 6976	90.5	0.1	No	inhibitory	inhibitory	21.8026	33.9859	1	2
C23F	C. fitzingeri	Enterobacteriaceae C23F	Bacteria;Proteobacteria;Gammaproteobacteria;Enterobacteriales;Enterobacteriaceae	12	2630636	0.991	4748741	0.559491	100	-1	4377	972.994	0.921718	200	4181	Potential_New_species	Scandinavium manionii H17S15	56.8	1.73	New	inhibitory	inhibitory	100	41.6554	3	2
C23M	C. fitzingeri	Acinetobacter modestus C23M	Bacteria;Proteobacteria;Gammaproteobacteria;Pseudomonadales;Moraxellaceae;Acinetobacter	17	760699	0.998	3543663	0.383876	98.5915	1.40845	3383	930.827	0.954662	559	3278	Acinetobacter modestus	Acinetobacter modestus NIPH 236	78.5	0.05	No	no_inhibitory	inhibitory	1.87719	29.3167	0	2
C23T	C. fitzingeri	Microbacterium C23T	Bacteria;Actinobacteria;Actinobacteria;Micrococcales;Microbacteriaceae;Microbacterium	70	115127	0.976	4619822	0.703441	100	-1	4104	1042.31	0.888346	1641	3983	Potential_New_species	Microbacterium trichothecenolyticum DSM 8608	67	0.18	New	inhibitory	inhibitory	96.5173	18.0848	3	1
C24C	C. fitzingeri	Comamonas C24C	Bacteria;Proteobacteria;Betaproteobacteria;Burkholderiales;Comamonadaceae;Comamonas	32	375341	0.992	5324054	0.620239	100	1.40845	4807	969.724	0.902883	2888	4603	Potential_New_species	Comamonas testosteroni ATCC 11996	69.1	0.54	New	no_inhibitory	inhibitory	9.02249	23.0783	0	1
C25G	C. fitzingeri	Brucellaceae C25G	Bacteria;Proteobacteria;Alphaproteobacteria;Rhizobiales;Brucellaceae	15	361390	0.992	3791783	0.462583	100	-1	3426	974.761	0.903533	1231	3255	Potential_New_species	Paenochrobactrum gallinarii DSM 22336	39	3	New	inhibitory	inhibitory	86.8957	17.0313	2	0
C26F	C. fitzingeri	Rhodococcus C26F	Bacteria;Actinobacteria;Actinobacteria;Corynebacteriales;Nocardiaceae;Rhodococcus	117	126294	0.984	6587465	0.674221	98.5915	4.22535	6135	967.323	0.931314	2940	5664	Potential_New_species	Rhodococcus pyridinivorans DSM 44555	61.1	0.42	New	inhibitory	inhibitory	96.5764	18.7565	3	1
C26G	C. fitzingeri	Acinetobacter C26G	Bacteria;Proteobacteria;Gammaproteobacteria;Pseudomonadales;Moraxellaceae;Acinetobacter	1	3938012	0.999	3938012	0.405188	100	-1	3581	969.537	0.909342	0	3455	Potential_New_species	Acinetobacter dispersus ANC 4105	72.7	0.04	New	inhibitory	inhibitory	50.2318	71.733	2	3
C26M	C. fitzingeri	Acinetobacter C26M	Bacteria;Proteobacteria;Gammaproteobacteria;Pseudomonadales;Moraxellaceae;Acinetobacter	1	3933697	0.999	3933697	0.404965	100	-1	3594	964.323	0.913644	0	3455	Potential_New_species	Acinetobacter dispersus ANC 4105	72.8	0.02	New	inhibitory	inhibitory	42.3386	44.7123	1	2
C30P	C. fitzingeri	Acinetobacter radioresistens C30P	Bacteria;Proteobacteria;Gammaproteobacteria;Pseudomonadales;Moraxellaceae;Acinetobacter	36	213794	0.998	3021891	0.417501	100	-1	2858	918.541	0.945765	3	2745	Acinetobacter radioresistens	Acinetobacter radioresistens DSM 6976	90.4	0.09	No	inhibitory	inhibitory	26.2694	47.4662	1	3
C31A	C. fitzingeri	Enterobacter bugandensis C31A	Bacteria;Proteobacteria;Gammaproteobacteria;Enterobacteriales;Enterobacteriaceae;Enterobacter	206	158159	0.991	5018412	0.556215	100	1.40845	4802	929.904	0.956876	28	4509	Enterobacter bugandensis	Enterobacter bugandensis EB-247	81.7	0.38	No	inhibitory	inhibitory	100	16.6428	3	0
C31F	C. fitzingeri	Enterobacter bugandensis C31F	Bacteria;Proteobacteria;Gammaproteobacteria;Enterobacteriales;Enterobacteriaceae;Enterobacter	258	158159	0.991	5036081	0.556583	100	1.40845	4853	923.287	0.963646	10	4515	Enterobacter bugandensis	Enterobacter bugandensis EB-247	81.5	0.34	No	inhibitory	inhibitory	100	20.1891	3	1
C31M	C. fitzingeri	Mycobacterium C31M	Bacteria;Actinobacteria;Actinobacteria;Corynebacteriales;Mycobacteriaceae;Mycobacterium	44	260591	0.984	6444571	0.668907	97.1831	1.40845	6222	962.933	0.965464	1492	5820	Potential_New_species	Mycobacterium bacteremicum DSM 45578	50.6	1.21	New	no_inhibitory	no_inhibitory	3.22056	0	0	0
C32I	C. fitzingeri	Acinetobacter C32I	Bacteria;Proteobacteria;Gammaproteobacteria;Pseudomonadales;Moraxellaceae;Acinetobacter	2	4185382	0.999	4193690	0.413236	100	-1	3904	943.206	0.930922	514	3737	Potential_New_species	Acinetobacter proteolyticus NIPH 809	77.1	0.15	New	inhibitory	inhibitory	43.9331	87.1565	1	3
C32K	C. fitzingeri	Enterobacter hormaechei C32K	Bacteria;Proteobacteria;Gammaproteobacteria;Enterobacteriales;Enterobacteriaceae;Enterobacter	21	647578	0.988	4968212	0.552865	100	-1	4694	950.472	0.944807	587	4465	Enterobacter hormaechei	Enterobacter hormaechei subsp. steigerwaltii DSM 16691	93.8	0.27	No	inhibitory	no_inhibitory	73.3993	0	2	0
C33D	C. fitzingeri	Methylobacterium C33D	Bacteria;Proteobacteria;Alphaproteobacteria;Rhizobiales;Methylobacteriaceae;Methylobacterium	296	138116	0.995	6575720	0.712053	100	1.40845	6528	876.551	0.992743	312	5910	Potential_New_species	Methylobacterium aerolatum DSM 19013	25	1.39	New	inhibitory	no_inhibitory	82.7772	0	2	0
C34A	C. fitzingeri	Enterobacteriaceae C34A	Bacteria;Proteobacteria;Gammaproteobacteria;Enterobacteriales;Enterobacteriaceae	50	350378	0.993	5210342	0.554714	100	-1	4869	949.747	0.934488	3	4531	Potential_New_species	Scandinavium manionii H17S15	53.1	1.25	New	inhibitory	inhibitory	100	22.1533	3	1
C34B	C. fitzingeri	Enterobacteriaceae C34B	Bacteria;Proteobacteria;Gammaproteobacteria;Enterobacteriales;Enterobacteriaceae	48	350376	0.993	5143672	0.554708	100	-1	4788	952.854	0.930853	1	4471	Potential_New_species	Scandinavium manionii H17S15	53.5	1.25	New	inhibitory	inhibitory	100	21.8987	3	1
C34L	C. fitzingeri	Enterobacteriaceae C34L	Bacteria;Proteobacteria;Gammaproteobacteria;Enterobacteriales;Enterobacteriaceae	51	350056	0.993	5225413	0.554469	100	-1	4873	950.989	0.932558	2	4535	Potential_New_species	Scandinavium manionii H17S15	53	1.23	New	inhibitory	inhibitory	100	43.8325	3	2
D45D	D. ebraccatus	Brucellaceae D45D	Bacteria;Proteobacteria;Alphaproteobacteria;Rhizobiales;Brucellaceae	123	84928	0.992	3880563	0.552029	100	1.40845	3708	918.435	0.955531	1318	3517	Potential_New_species	Ochrobactrum teleogrylli LCB8	22	1.86	New	inhibitory	no_inhibitory	95.6614	0	3	0
D48C	D. ebraccatus	Bacillus D48C	Bacteria;Firmicutes;Bacilli;Bacillales;Bacillaceae;Bacillus	43	358182	1	5661948	0.349012	100	4.22535	5812	820.274	1.0265	562	5315	Potential_New_species	Bacillus cereus ATCC 14579	78.3	0.39	New	inhibitory	inhibitory	92.0017	22.7311	3	1
D48H	D. ebraccatus	Methylobacterium D48H	Bacteria;Proteobacteria;Alphaproteobacteria;Rhizobiales;Methylobacteriaceae;Methylobacterium	261	232577	0.994	6524588	0.712412	100	2.8169	6481	876.691	0.993319	227	5883	Potential_New_species	Methylobacterium radiotolerans JCM 2831	71.8	0.21	New	inhibitory	no_inhibitory	100	0	3	0
D51F	D. ebraccatus	Paenibacillus D51F	Bacteria;Firmicutes;Bacilli;Bacillales;Paenibacillaceae;Paenibacillus	30	352221	1	4995142	0.574866	100	1.40845	4528	934.112	0.906481	40	4420	Potential_New_species	Paenibacillus humicus NBRC 102415	63.7	0.57	New	no_inhibitory	no_inhibitory	8.35842	0	0	0
D51T	D. ebraccatus	Bacillus D51T	Bacteria;Firmicutes;Bacilli;Bacillales;Bacillaceae;Bacillus	38	965746	0.992	5491996	0.377684	98.5915	2.8169	5574	824.23	1.01493	2785	5084	Potential_New_species	Priestia aryabhattai JCM 13839	79.1	0.21	New	inhibitory	inhibitory	100	18.2374	3	1
D52G	D. ebraccatus	Methylobacterium fujisawaense D52G	Bacteria;Proteobacteria;Alphaproteobacteria;Rhizobiales;Methylobacteriaceae;Methylobacterium	84	249888	0.996	6484461	0.697237	100	-1	6154	902.823	0.949038	272	5647	Methylobacterium fujisawaense	Methylobacterium fujisawaense DSM 5686	85.3	0.32	No	no_inhibitory	no_inhibitory	13.6354	0	0	0
D53B	D. ebraccatus	Methylobacterium brachiatum D53B	Bacteria;Proteobacteria;Alphaproteobacteria;Rhizobiales;Methylobacteriaceae;Methylobacterium	80	246728	0.997	7149796	0.692818	100	2.8169	6891	895.483	0.963804	14	6282	Methylobacterium brachiatum	Methylobacterium brachiatum DSM 19569	63.9	0.06	No	inhibitory	no_inhibitory	97.1152	0	3	0
D53M	D. ebraccatus	Methylobacterium D53M	Bacteria;Proteobacteria;Alphaproteobacteria;Rhizobiales;Methylobacteriaceae;Methylobacterium	101	182228	0.995	6671596	0.704238	100	22.5352	6448	895.22	0.966485	421	6045	Potential_New_species	Methylobacterium radiotolerans JCM 2831	69.1	0.61	New	inhibitory	no_inhibitory	88.1378	0	2	0
D54C	D. ebraccatus	Methylobacterium D54C	Bacteria;Proteobacteria;Alphaproteobacteria;Rhizobiales;Methylobacteriaceae;Methylobacterium	320	268646	0.996	6917148	0.710497	100	1.40845	6779	886.506	0.980028	423	6061	Potential_New_species	Methylobacterium radiotolerans JCM 2831	67.5	0.01	New	inhibitory	inhibitory	82.4973	20.699	2	1
M1A1_1b	A. altamirani	Microbacterium M1A1_1b	Bacteria;Actinobacteriota;Actinobacteria;Micrococcales;Microbacteriaceae;Microbacterium	17	393964	0.976	3794206	0.710295	100	-1	3638	950.968	0.95883	2137	3546	Potential_New_species	Curtobacterium flaccumfaciens CFBP 3418	43.3	0.04	New	no_inhibitory	inhibitory	0	95.679	0	3
M1A4_2e	A. altamirani	Brevundimonas M1A4_2e	Bacteria;Proteobacteria;Alphaproteobacteria;Caulobacterales;Caulobacteraceae;Brevundimonas	11	485356	0.995	3010183	0.67395	100	-1	2900	936.733	0.963397	4	2863	Potential_New_species	Brevundimonas guildfordensis Sa3CVA3	67.5	0.06	New	inhibitory	inhibitory	95.4231	31.4459	3	2
M1A6_2h	A. altamirani	Rhodococcus M1A6_2h	Bacteria;Actinobacteriota;Actinobacteria;Corynebacteriales;Nocardiaceae;Rhodococcus	32	293931	1	5096930	0.65268	100	4.22535	4775	990.29	0.936838	1802	4558	Potential_New_species	Rhodococcus trifolii CCM 7905	54	0.26	New	inhibitory	no_inhibitory	98.7063	0	3	0
M1A8_2b	A. altamirani	Sphingomonas M1A8_2b	Bacteria;Proteobacteria;Alphaproteobacteria;Sphingomonadales;Sphingomonadaceae;Sphingomonas	6	979378	0.995	3883552	0.658303	100	-1	3458	1004.97	0.890422	1026	3396	Potential_New_species	Sphingomonas albertensis DOAB 1063	45.8	0.14	New	no_inhibitory	no_inhibitory	0.63066	0	0	0
M2A3_1c	A. altamirani	Microbacterium paraoxydans M2A3_1c	Bacteria;Actinobacteriota;Actinobacteria;Micrococcales;Microbacteriaceae;Microbacterium	18	458272	1	3580731	0.700834	98.5915	1.40845	3476	955.581	0.970752	1322	3361	Microbacterium paraoxydans	Microbacterium paraoxydans DSM 15019	90.2	0.06	No	inhibitory	no_inhibitory	100	0	3	0
M4A2_1b	A. altamirani	Bacillus cereus M4A2_1b	Bacteria;Firmicutes;Bacilli;Bacillales;Bacillaceae;Bacillus	322	35378	1	5796025	0.350219	100	4.22535	6052	796.907	1.04416	685	5362	Bacillus cereus	Bacillus cereus ATCC 14579	74.2	0.27	No	inhibitory	no_inhibitory	100	0	3	0
M4A4_1c	A. altamirani	Acinetobacter radioresistens M4A4_1c	Bacteria;Proteobacteria;Gammaproteobacteria;Pseudomonadales;Moraxellaceae;Acinetobacter	26	365364	1	3064986	0.417596	100	-1	2881	925.488	0.939972	162	2753	Acinetobacter radioresistens	Acinetobacter radioresistens DSM 6976	89.6	0.1	No	inhibitory	no_inhibitory	100	0	3	0
M4A5_1d	A. altamirani	Microbacterium M4A5_1d	Bacteria;Actinobacteriota;Actinobacteria;Micrococcales;Microbacteriaceae;Microbacterium	5	1704100	1	3241132	0.698731	98.5915	-1	3086	978.573	0.952136	986	2994	Potential_New_species	Microbacterium arborescens DSM 20754	74.2	0.56	New	inhibitory	no_inhibitory	94.8248	0	3	0
M4A5_2d	A. altamirani	Staphylococcus epidermidis M4A5_2d	Bacteria;Firmicutes;Bacilli;Bacillales;Staphylococcaceae;Staphylococcus	33	163427	1	2466672	0.320797	100	-1	2333	891.152	0.945809	142	2199	Staphylococcus epidermidis	Staphylococcus epidermidis JCM 2414	90.9	0.25	No	inhibitory	no_inhibitory	98.0903	0	3	0
M4A8_2a	A. altamirani	Klebsiella grimontii M4A8_2a	Bacteria;Proteobacteria;Gammaproteobacteria;Enterobacterales;Enterobacteriaceae;Klebsiella	26	416118	0.991	5586754	0.560446	100	-1	5211	956.135	0.932742	1184	4925	Klebsiella grimontii	Klebsiella grimontii 06D021	90.2	0.67	No	inhibitory	inhibitory	99.4235	28.3526	3	2
M4A8_2e	A. altamirani	Staphylococcus succinus M4A8_2e	Bacteria;Firmicutes;Bacilli;Bacillales;Staphylococcaceae;Staphylococcus	14	779248	1	2689777	0.329083	100	-1	2581	888.37	0.959559	358	2496	Staphylococcus succinus	Staphylococcus succinus DSM 14617	92.3	0.03	No	inhibitory	no_inhibitory	91.6581	0	3	0
M5A1_1a	A. altamirani	Chryseobacterium M5A1_1a	Bacteria;Bacteroidota;Bacteroidia;Flavobacteriales;Weeksellaceae;Chryseobacterium	25	376735	0.999	4872596	0.349706	98.5915	4.22535	4482	960.28	0.919838	3889	4266	Potential_New_species	Chryseobacterium oncorhynchi 701B-08	65.5	0.18	New	inhibitory	inhibitory	100	35.9927	3	2
M5A3_1b	A. altamirani	Bacillus M5A3_1b	Bacteria;Firmicutes;Bacilli;Bacillales;Bacillaceae;Bacillus	41	465129	0.997	5453767	0.352232	100	4.22535	5656	821.469	1.03708	541	5202	Potential_New_species	Bacillus wiedmannii FSL W8-0169	84.7	0.03	New	inhibitory	inhibitory	98.5301	40.682	3	2
M5A3_1d	A. altamirani	Williamsia M5A3_1d	Bacteria;Actinobacteriota;Actinobacteria;Corynebacteriales;Nocardiaceae;Williamsia	6	1028569	0.999	4506366	0.686938	100	1.40845	4099	1018.36	0.909602	1668	3969	Potential_New_species	Williamsia herbipolensis ARP1	72.9	0.06	New	no_inhibitory	no_inhibitory	0	0	0	0
M5A4_2d	A. altamirani	Pseudomonas M5A4_2d	Bacteria;Proteobacteria;Gammaproteobacteria;Pseudomonadales;Pseudomonadaceae;Pseudomonas	30	392210	0.997	6213011	0.599664	100	-1	5641	984.866	0.907933	1242	5399	Potential_New_species	Pseudomonas fluorescens DSM 50090	84	0.19	New	inhibitory	inhibitory	100	32.1337	3	2
M5A5_2a	A. altamirani	Acinetobacter M5A5_2a	Bacteria;Proteobacteria;Gammaproteobacteria;Pseudomonadales;Moraxellaceae;Acinetobacter	28	369679	0.997	4006279	0.38585	100	-1	3761	941.09	0.938776	386	3598	Potential_New_species	Acinetobacter calcoaceticus DSM 30006	84.5	0.06	New	inhibitory	no_inhibitory	100	0	3	0
M5A6_1b	A. altamirani	Staphylococcus epidermidis M5A6_1b	Bacteria;Firmicutes;Bacilli;Bacillales;Staphylococcaceae;Staphylococcus	45	164929	0.998	2533916	0.318619	100	1.40845	2443	868.399	0.96412	214	2291	Staphylococcus epidermidis	Staphylococcus epidermidis JCM 2414	90.9	0.25	No	inhibitory	no_inhibitory	95.757	0	3	0
M6A1_2c	A. altamirani	Methylobacterium mesophilicum M6A1_2c	Bacteria;Proteobacteria;Alphaproteobacteria;Rhizobiales;Beijerinckiaceae;Methylobacterium	303	133648	0.997	5971129	0.690486	100	2.8169	5987	841.353	1.00266	181	5349	Methylobacterium mesophilicum	Methylobacterium mesophilicum NBRC 15688	89.9	0.1	No	inhibitory	inhibitory	99.5328	27.1349	3	2
M6A2_2b	A. altamirani	Methylobacterium mesophilicum M6A2_2b	Bacteria;Proteobacteria;Alphaproteobacteria;Rhizobiales;Beijerinckiaceae;Methylobacterium	73	208008	0.998	5948003	0.692644	100	1.40845	5793	872.367	0.97394	160	5357	Methylobacterium mesophilicum	Methylobacterium mesophilicum NBRC 15688	88.9	0.11	No	inhibitory	inhibitory	87.2492	45.9498	2	2
M6A3_1a	A. altamirani	Bacillus mycoides M6A3_1a	Bacteria;Firmicutes;Bacilli;Bacillales;Bacillaceae;Bacillus	15	514607	0.996	5747839	0.351528	100	4.22535	5993	796.83	1.04265	659	5362	Bacillus mycoides	Bacillus mycoides DSM 2048	74.3	0.06	No	inhibitory	inhibitory	84.7573	11.8271	2	0
M6A4_1b	A. altamirani	Methylobacterium M6A4_1b	Bacteria;Proteobacteria;Alphaproteobacteria;Rhizobiales;Beijerinckiaceae;Methylobacterium	82	179588	0.996	4909833	0.694034	100	-1	4609	922.215	0.938728	920	4311	Potential_New_species	Methylobacterium goesingense DSM 21331	47.5	0.53	New	inhibitory	no_inhibitory	60.621	0	2	0
M6A4_1c	A. altamirani	Methylobacterium mesophilicum M6A4_1c	Bacteria;Proteobacteria;Alphaproteobacteria;Rhizobiales;Beijerinckiaceae;Methylobacterium	109	127488	0.999	6199377	0.689986	100	1.40845	6127	855.494	0.988325	364	5626	Methylobacterium mesophilicum	Methylobacterium mesophilicum NBRC 15688	83.9	0.15	No	inhibitory	no_inhibitory	91.6186	0	3	0
M6A6_1c	A. altamirani	Sphingomonas M6A6_1c	Bacteria;Proteobacteria;Alphaproteobacteria;Sphingobacteriales;Sphingomonadaceae;Sphingomonas	15	514607	0.996	3975909	0.680803	100	-1	3641	989.028	0.915765	1105	3542	Potential_New_species	Sphingomonas taxi ATCC 55669	66.4	0.19	New	no_inhibitory	no_inhibitory	13.9032	0	0	0
M6A8_2a	A. altamirani	Pseudomonas monsensis M6A8_2a	Bacteria;Proteobacteria;Gammaproteobacteria;Pseudomonadales;Pseudomonadaceae;Pseudomonas	79	193838	0.992	6445318	0.600581	98.5915	-1	5728	995.389	0.888707	1417	5452	Pseudomonas monsensis	Pseudomonas monsensis PGSB 8459	95.9	0.01	No	inhibitory	no_inhibitory	100	0	3	0

## Sheet: Supplementary Table S3
Supplementary Table S3. BGC types and ChDGFs abundance per bacterial isolate.
	BGC																														ChDGF
	NRPS			RiPP										PKS				Terpene	Siderophore	Arylpolyene	Betalactone		Other								Lythic chintin monoxygenase	Chitinase			Exo-beta-glucosaminidase			Beta-N-acetyl hexosaminidase			Chitin deacetylase		Chitin-binding modules				Carbohydrate-binding module
Isolate_ID	NRPS	NRPS-like	NAPAA	RiPP-like	thiopeptide	lanthipeptide	linaridin	LAP	lassopeptide	proteusin	ranthipeptide	glycocin	microviridin	T1PKS	hglE-KS	T3PKS	transAT-PKS					hserlactone	NAGGN	butyrolactone	ectoine	redox-cofactor	resorcinol	ladderane	cyclic-lactone-autoinducer	RRE-containing	AA10	GH18	GH19	GH23	GH2	GH5	GH35	GH3	GH20	GH16	CE14	CE4	CBM5	CBM12	CBM14	CBM73	CBM2	CBM3	CBM50
A42B	1	1	1	0	0	0	0	0	0	0	0	0	0	1	0	0	0	3	0	0	0	1	0	0	0	1	0	0	0	0	0	1	1	15	1	2	0	1	0	4	1	3	0	0	0	0	0	0	5
A43C	6	4	1	1	0	0	0	0	0	0	0	0	0	5	0	0	0	2	0	0	0	0	1	0	1	1	0	0	0	0	0	0	0	9	0	3	0	2	1	3	3	4	1	0	1	0	2	0	6
A45P	1	0	0	1	0	0	0	0	0	0	0	0	0	0	0	0	0	0	1	2	1	1	0	0	0	1	0	0	0	0	0	0	0	10	0	1	0	1	1	0	1	4	0	0	0	0	0	0	13
A46H	0	0	0	0	0	0	0	0	0	0	0	0	0	0	0	1	0	2	1	0	0	0	0	0	0	0	0	0	1	0	0	0	0	7	4	1	0	0	1	0	1	0	0	0	0	0	0	0	17
A47H	1	0	0	1	0	0	0	0	0	0	0	0	0	0	0	0	0	0	1	2	1	1	0	0	0	1	0	0	0	0	0	0	0	11	0	1	0	1	1	0	1	4	0	0	0	0	0	0	13
A49B	1	1	1	0	0	0	0	0	0	0	0	0	0	1	0	0	0	3	0	0	0	1	0	0	0	1	0	0	0	0	0	1	5	16	1	2	0	1	0	4	2	2	0	0	0	0	0	0	7
A51B	2	2	1	0	0	0	0	0	0	0	0	0	0	1	0	0	0	3	0	0	0	2	0	0	0	1	0	0	0	0	0	1	2	17	1	2	0	1	0	2	2	1	0	0	0	0	0	0	11
A51J	0	0	0	0	0	0	0	0	0	0	0	0	0	0	0	1	0	2	1	0	0	0	0	0	0	0	0	0	1	0	0	0	0	6	0	1	0	0	1	0	1	0	0	0	0	0	0	0	19
A51L	0	0	0	1	0	0	0	1	0	1	0	0	0	0	0	0	0	1	0	0	0	0	0	0	0	0	0	0	0	1	1	11	0	5	5	5	0	5	0	4	3	11	3	4	0	2	1	1	17
A51R	0	0	1	0	0	0	0	0	0	0	0	0	0	1	0	0	0	3	1	1	1	3	0	0	0	1	0	0	0	0	0	1	2	16	0	2	1	1	0	5	2	2	0	0	0	0	0	0	6
A52L	0	0	1	0	0	0	0	0	0	0	0	0	0	1	0	0	0	3	1	1	1	3	0	0	0	1	0	0	0	0	0	1	2	16	0	2	1	1	0	5	2	2	0	0	0	0	0	0	6
A52T	7	2	1	0	0	0	0	0	0	0	0	0	0	1	0	0	0	3	0	0	1	1	0	0	0	1	0	0	0	0	0	1	0	15	1	2	0	1	0	4	2	3	0	0	0	0	0	0	6
A53A	0	0	0	0	0	0	0	0	0	0	0	0	0	0	0	1	0	2	1	0	0	0	0	0	0	0	0	0	1	0	0	0	0	6	0	1	0	0	1	0	1	0	0	0	0	0	0	0	16
A53D	2	0	0	0	0	1	0	0	0	0	0	0	0	2	0	0	1	1	0	0	0	0	0	0	0	1	0	0	0	0	0	1	0	8	0	1	0	1	0	1	1	5	0	0	0	0	0	0	4
A54F	1	1	1	0	0	0	0	0	0	0	0	0	0	1	0	0	0	3	0	0	0	1	0	0	0	1	0	0	0	0	0	1	1	15	0	2	0	1	0	4	1	4	0	0	0	0	0	0	6
C21A	0	0	0	0	0	0	0	0	0	0	0	0	0	0	0	0	0	0	1	1	2	0	0	0	0	0	0	0	0	0	0	0	1	9	0	1	0	1	0	0	1	1	0	0	0	0	0	1	11
C23F	1	0	0	1	1	0	0	0	0	0	0	0	0	0	0	0	0	0	0	1	0	0	0	0	0	0	0	0	0	0	2	4	3	14	1	4	1	8	2	0	0	3	4	1	0	1	0	0	17
C23M	0	0	1	1	0	0	0	0	0	0	0	0	0	0	0	0	0	0	1	1	0	0	0	0	0	0	0	0	0	0	0	1	0	12	0	1	0	1	1	0	0	1	0	0	0	0	0	0	7
C23T	1	1	1	0	0	1	0	0	0	0	0	0	0	0	0	1	0	1	1	0	1	0	0	0	0	0	1	0	0	1	0	1	0	4	7	1	4	9	1	3	1	1	6	1	0	0	2	3	10
C24C	0	0	0	0	0	0	0	0	0	0	0	0	0	0	0	0	0	1	0	0	2	0	0	0	0	0	1	0	0	0	0	0	0	10	0	1	0	1	1	0	0	3	1	1	0	0	0	0	13
C25G	0	0	0	0	0	0	0	0	0	0	0	0	0	0	0	0	0	1	0	0	0	0	0	0	0	1	0	0	0	1	0	0	0	10	0	1	1	1	1	1	2	5	0	0	0	0	0	0	6
C26F	12	3	1	1	0	0	0	0	0	0	0	0	0	2	0	0	0	3	0	0	3	0	0	0	1	1	0	0	0	0	0	0	1	15	2	1	1	3	0	0	4	1	1	0	0	0	1	0	13
C26G	0	0	1	2	0	0	0	0	0	0	0	0	0	0	0	0	0	0	1	1	1	0	0	0	0	0	0	0	0	0	1	1	1	9	0	1	0	1	1	0	0	2	1	1	0	2	0	0	19
C26M	0	0	1	2	0	0	0	0	0	0	0	0	0	0	0	0	0	0	1	1	1	0	0	0	0	0	0	0	0	0	1	1	1	9	0	1	0	1	1	0	0	2	1	1	0	2	0	0	19
C30P	0	0	0	0	0	0	0	0	0	0	0	0	0	0	0	0	0	0	1	1	2	0	0	0	0	0	0	0	0	0	0	0	1	9	0	1	0	1	0	0	1	1	0	0	0	0	0	1	11
C31A	1	0	0	0	1	0	0	0	0	0	0	0	0	0	0	0	0	0	1	1	0	0	0	0	0	0	0	0	0	0	1	5	1	15	2	5	1	7	2	0	0	5	9	1	0	3	0	0	15
C31F	1	0	0	0	1	0	0	0	0	0	0	0	0	0	0	0	0	0	1	1	0	0	0	0	0	0	0	0	0	0	1	5	1	16	2	5	1	7	2	0	0	5	9	1	0	3	0	0	15
C31M	9	4	1	1	0	0	0	0	1	0	0	0	0	6	0	1	0	0	0	0	2	0	1	1	1	1	0	0	0	0	0	0	1	8	0	3	0	2	0	5	3	5	0	0	1	0	0	0	7
C32I	0	0	1	2	0	0	0	0	0	0	0	0	0	0	0	0	0	0	1	2	1	0	0	0	0	0	0	0	0	0	1	1	1	10	0	1	0	1	1	0	0	3	1	1	0	1	0	0	19
C32K	1	0	0	0	1	0	0	0	0	0	0	0	0	0	0	0	0	0	1	1	0	0	0	0	0	1	0	0	0	0	1	3	4	13	1	4	1	7	2	0	0	3	3	0	0	2	0	0	15
C33D	1	1	1	0	0	0	0	0	0	0	0	0	0	0	0	0	0	3	0	0	1	1	0	0	0	1	0	0	0	0	0	1	1	16	1	2	0	1	0	3	1	4	0	0	0	0	0	0	10
C34A	1	0	0	1	1	0	0	0	0	0	0	0	0	0	0	0	0	0	0	1	0	0	0	0	0	0	0	0	0	0	2	4	2	14	1	4	1	8	2	0	0	3	5	1	0	1	0	0	16
C34B	1	0	0	1	1	0	0	0	0	0	0	0	0	0	0	0	0	0	0	1	0	0	0	0	0	0	0	0	0	0	2	4	2	13	1	4	1	8	2	0	0	3	5	1	0	1	0	0	16
C34L	1	0	0	1	1	0	0	0	0	0	0	0	0	0	0	0	0	0	0	1	0	0	0	0	0	0	0	0	0	0	2	4	2	14	1	4	1	8	2	0	0	3	5	1	0	1	0	0	16
D45D	2	0	0	0	0	0	0	0	0	0	0	0	0	0	0	0	0	1	0	0	0	0	1	0	0	0	0	0	0	0	0	0	2	14	0	1	0	1	0	0	1	2	0	0	0	0	0	0	6
D48C	6	2	0	3	0	0	0	1	0	0	1	0	0	0	0	0	0	1	1	0	1	0	0	0	0	0	0	1	0	1	3	5	0	22	0	2	0	1	1	0	3	14	11	3	0	0	1	0	24
D48H	1	0	1	0	0	0	0	0	0	0	0	0	0	1	0	0	0	3	0	0	1	1	0	0	0	1	0	0	0	0	0	1	3	15	1	3	0	1	0	4	1	3	0	0	0	0	0	0	7
D51F	0	0	0	1	0	0	0	1	0	1	0	0	0	0	0	0	0	1	0	0	0	0	0	0	0	0	0	0	0	1	1	11	0	5	5	5	0	5	0	4	3	11	3	4	0	3	1	1	17
D51T	0	0	0	0	0	0	0	0	0	0	0	0	0	0	0	1	0	3	1	0	0	0	0	0	0	0	0	0	0	0	0	3	0	9	1	1	0	1	1	1	3	13	4	1	0	0	0	0	34
D52G	2	2	1	0	0	0	0	0	0	0	0	0	0	1	0	0	0	3	0	0	0	1	0	0	0	1	0	0	0	0	0	1	2	17	1	2	0	1	0	1	2	1	0	0	0	0	0	0	9
D53B	0	0	1	0	0	0	0	0	0	0	0	0	0	1	0	0	0	3	1	1	1	3	0	0	0	1	0	0	0	0	0	1	2	16	0	2	1	1	0	5	2	2	0	0	0	0	0	0	6
D53M	3	0	1	0	0	0	0	0	0	0	0	0	0	1	0	0	0	3	0	0	1	1	0	0	0	1	0	0	0	0	0	1	2	15	1	2	0	1	0	4	2	3	0	0	0	0	0	0	6
D54C	5	0	1	0	0	0	0	0	0	0	0	0	0	1	2	0	0	3	0	0	1	1	0	0	0	1	0	0	0	0	0	1	1	14	1	2	0	1	0	4	1	3	0	0	0	0	0	0	5
M1A1_1b	2	2	1	1	0	0	1	0	0	0	0	0	0	0	0	2	0	1	1	0	1	0	0	0	0	0	0	0	0	0	0	1	0	5	4	2	2	2	1	7	4	2	2	0	0	0	1	1	8
M1A4_2e	1	0	0	0	0	0	0	0	1	0	0	0	0	0	0	0	0	0	0	0	0	0	0	0	0	0	1	0	0	0	0	0	0	6	0	1	0	1	1	0	0	1	1	0	0	0	0	0	4
M1A6_2h	7	1	1	1	0	1	0	0	1	0	0	0	0	1	0	0	0	2	0	1	0	0	0	0	0	0	0	0	0	1	0	0	0	10	1	2	0	1	0	0	4	1	0	0	0	0	0	0	4
M1A8_2b	0	0	1	0	0	0	0	0	1	0	0	0	0	0	0	1	0	1	0	0	0	0	0	0	0	0	0	0	0	1	0	1	0	5	8	2	3	8	1	4	1	2	0	0	0	2	4	1	2
M2A3_1c	0	0	0	0	0	0	0	0	0	0	0	0	0	0	0	1	0	1	0	0	1	0	0	0	0	0	0	0	0	1	0	1	0	4	1	1	1	3	2	1	1	1	2	0	0	0	1	0	8
M4A2_1b	5	1	0	2	0	0	0	1	1	0	1	0	0	1	0	0	0	1	1	0	1	0	0	0	0	0	0	0	0	1	2	6	0	19	0	2	1	1	1	0	3	14	8	3	0	0	1	1	23
M4A4_1c	0	0	0	0	0	0	0	0	0	0	0	0	0	0	0	0	0	0	1	1	2	0	0	0	0	0	0	0	0	0	0	0	0	9	0	1	0	1	0	0	1	1	0	0	0	0	0	0	9
M4A5_1d	0	0	0	0	1	1	0	1	0	0	0	0	0	0	0	2	0	1	0	0	1	0	0	0	0	0	0	0	0	1	0	1	0	2	2	0	2	4	1	2	1	1	4	0	0	1	3	0	3
M4A5_2d	1	0	0	1	0	0	0	0	0	0	0	0	0	0	0	1	0	0	1	0	0	0	0	0	0	0	0	0	1	0	0	0	0	4	0	1	0	0	0	0	1	0	0	0	0	0	1	0	16
M4A8_2a	2	0	0	1	1	0	0	0	0	0	0	0	0	0	0	0	0	0	0	0	0	0	0	0	0	0	0	0	0	0	0	2	0	13	1	4	1	7	1	0	0	3	0	0	0	0	0	0	15
M4A8_2e	2	0	0	0	0	0	0	0	0	0	0	0	0	0	0	1	0	1	1	0	0	0	0	0	0	0	0	0	1	0	0	0	0	8	2	1	0	0	1	0	1	1	0	0	0	0	0	0	12
M5A1_1a	0	0	1	1	0	1	0	0	0	0	0	0	1	1	1	0	0	1	1	1	0	0	0	0	0	0	1	0	0	0	0	2	2	3	1	1	0	3	2	0	2	4	1	0	0	0	0	0	6
M5A3_1b	1	0	0	4	0	0	0	1	1	0	0	0	0	0	0	0	0	1	1	0	1	0	0	0	0	0	0	0	0	0	3	3	0	21	0	1	0	1	1	1	3	12	8	3	0	0	1	1	27
M5A3_1d	4	1	1	0	0	0	0	0	0	0	0	0	0	1	0	0	0	2	1	2	1	0	0	1	1	1	0	0	0	0	0	3	0	7	1	1	0	2	0	0	5	1	0	0	0	0	1	1	3
M5A4_2d	6	2	0	2	1	0	0	0	0	0	0	0	0	0	0	0	0	0	1	1	1	0	1	0	0	1	0	0	0	0	1	1	0	13	0	2	0	3	2	1	1	4	0	2	0	0	0	0	13
M5A5_2a	2	0	1	1	0	0	0	0	0	0	0	0	0	0	0	0	0	0	1	2	1	1	0	0	0	1	0	0	0	0	0	0	0	10	0	1	0	1	1	0	1	4	1	0	0	0	0	0	17
M5A6_1b	1	0	0	0	0	0	0	0	0	0	0	0	0	0	0	1	0	1	1	0	0	0	0	0	0	0	0	0	1	0	0	0	0	3	0	1	0	0	0	0	1	0	0	0	0	0	1	0	15
M6A1_2c	0	0	1	0	0	0	0	0	0	0	0	0	0	1	0	0	0	3	1	0	0	3	0	0	0	1	0	0	0	0	0	1	0	14	0	2	0	1	0	6	1	2	0	0	0	0	0	0	8
M6A2_2b	0	0	1	0	0	0	0	0	0	0	0	0	0	1	0	0	0	3	1	0	0	3	0	0	0	1	0	0	0	0	0	1	0	15	0	2	0	1	0	8	1	2	0	0	0	0	0	0	9
M6A3_1a	3	0	0	2	0	1	0	1	1	0	0	1	0	0	0	0	0	1	1	0	1	0	0	0	0	0	0	0	0	0	4	3	0	18	0	2	0	1	1	1	4	12	15	3	0	0	1	1	29
M6A4_1b	4	1	1	0	0	0	0	0	0	0	0	0	0	2	0	0	0	3	0	0	0	1	0	0	0	1	0	0	0	0	0	1	1	15	1	2	0	1	0	1	1	2	0	0	0	0	1	0	7
M6A4_1c	0	0	1	0	0	0	0	0	0	0	0	0	0	1	0	0	0	3	1	0	0	3	0	0	0	1	0	0	0	0	0	1	0	15	0	2	0	1	0	6	1	2	0	0	0	0	0	0	8
M6A6_1c	2	1	1	0	0	0	0	0	0	0	0	0	0	0	0	1	0	2	0	0	0	0	0	0	0	0	0	0	0	0	0	2	0	6	7	3	6	11	1	1	1	2	0	0	0	1	1	1	4
M6A8_2a	6	1	0	3	1	0	0	0	0	0	0	0	0	0	0	0	0	0	0	0	1	0	1	0	0	1	0	0	0	1	1	1	2	15	0	2	0	3	1	3	1	6	0	1	0	0	0	0	13
Total type/family	120	34	32	40	11	6	1	7	7	2	2	1	1	36	3	16	1	89	35	29	38	33	5	2	4	29	4	1	6	11	30	109	53	759	71	132	32	163	47	113	95	231	115	35	2	26	25	14	784
Total class/activity	186			78										56				89	35	29	38	95									30	921			235			323			326		178				831
[truncated: 1 more columns]

## Sheet: Supplementary Table S4
Supplementary Table S4. Permutational multivariate analysis of variance (PERMANOVA) table showing the significant effect of antifungal inhibition and bacterial family on BGC type and ChDGF diversity. The number of permutations employed was 999.
PERMANOVAS		R2	F	p. value	FDR
BGC	Family	0.704	8.092	0.001	0.007
	Inhibitory_phenotype_Bd	0.011	0.733	0.508	0.581
	Inhibitory_phenotype_Bc	0.021	1.419	0.205	0.359
	Bd_inhibition_porcentage	0.011	0.718	0.581	0.581
	Bc_inhibition_porcentage	0.04	2.749	0.039	0.137
	Bd_inhibition_category	0.011	0.717	0.535	0.581
	Bc_inhibition_category	0.021	1.418	0.201	0.359
ChDGF	Family	0.851	19.561	0.001	0.007
	Inhibitory_phenotype_Bd	0.038	2.615	0.041	0.057
	Inhibitory_phenotype_Bc	0.054	3.842	0.013	0.03
	Bd_inhibition_porcentage	0.037	2.504	0.039	0.057
	Bc_inhibition_porcentage	0.025	1.701	0.138	0.138
	Bd_inhibition_category	0.03	2.055	0.097	0.113
	Bc_inhibition_category	0.055	3.842	0.012	0.03
	Variable:	Definition:
	Family	Bacterial taxonomy at the family level
	Inhibitory_phenotype	Inhibitory vs non-inhibitory
	inhibition_porcentage	Fungal growth inhibition percentage
	inhibition_category	Categorical inhibition (no inhibition, weak, moderate, and strong inhibition)

## Sheet: Supplementary Table S5
Supplementary Table S5. Association between BGC types and ChDGF abundances and isolate inhibitory activity. For Mann-Whitney U tests the inhibition categories were used and for Spearman and Phylogenetic generalized least squares (PGLS) the inhibition growth percentages were used (see materials and methods).
	Bd									Bc
		Mann-Whitney U test_p.value	pgls	pgls_p.value	rho	rho_p.value	Number of strains				Mann-Whitney U test_p.value	pgls	pgls_p.value	rho	rho_p.value	Number of strains
BGCs	thiopeptide	0.00434288	0.0732437	0.0152146	0.414614	0.000243041	11		BGCs	RiPP.like	0.000825142	0.0876606	0.00860573	0.401262	0.000382329	27
	NRPS	0.0254248	-0.00908846	0.526466	0.114358	0.178401	42			arylpolyene	0.00357534	0.0819864	0.0107699	0.325814	0.00356666	24
	ranthipeptide	0.115189	-0.0057448	0.432801	0.0861715	0.244041	2			siderophore	0.012666	0.0583117	0.0274806	0.262347	0.015988	35
	RiPP.like	0.146657	-0.0064953	0.451382	0.126162	0.154501	27			linaridin	0.0417442	0.202656	7.84668e-05	0.220147	0.0367191	1
	lanthipeptide	0.15731	-0.00261387	0.366232	0.0405445	0.372303	6			resorcinol	0.0445568	-0.000264373	0.325244	0.198015	0.0541075	4
	siderophore	0.183967	-0.00670388	0.456763	0.0247225	0.421294	35			microviridin	0.109666	-0.00433108	0.400766	0.160107	0.0977924	1
	arylpolyene	0.201312	-0.0129798	0.695738	0.120746	0.165198	24			hglE.KS	0.120285	-0.00131815	0.342829	0.136483	0.135383	2
	NAGGN	0.203453	-0.00689371	0.461749	0.158597	0.0999439	5			betalactone	0.154263	-0.0105868	0.580454	0.130451	0.146355	31
	ladderane	0.204012	-0.0127284	0.681039	-0.00636516	0.520385	1			thiopeptide	0.210665	-0.014045	0.770432	0.121192	0.164301	11
	microviridin	0.204012	-0.00803623	0.493677	0.114573	0.177947	1			ladderane	0.347963	-0.0136471	0.739608	0.0667111	0.295849	1
	cyclic.lactone.autoinducer	0.292811	-0.0143952	0.801993	-0.0135148	0.543219	6			proteusin	0.654618	-0.0139756	0.764728	-0.03565	0.612717	2
	resorcinol	0.314964	-0.015191	0.911691	0.00325748	0.489564	4			ranthipeptide	0.654618	-0.0128389	0.687393	-0.0404033	0.627267	2
	RRE.containing	0.347446	-0.0149693	0.870963	-0.00208349	0.506675	11			NAPAA	0.657849	-0.00180527	0.351385	-0.0720644	0.718883	32
	hglE.KS	0.411529	-0.0118824	0.63687	0.0343834	0.391187	2			NAGGN	0.710169	-0.00583829	0.435052	-0.063102	0.694027	5
	LAP	0.463954	-0.015062	0.886162	-0.0529878	0.664896	7			ectoine	0.711295	-0.0113816	0.613719	-0.071695	0.717878	4
	hserlactone	0.484924	0.048547	0.0405458	0.0413324	0.369909	20			LAP	0.753678	-0.0136598	0.740533	-0.0330564	0.60471	7
	lassopeptide	0.549504	-0.0125831	0.672917	-0.0529878	0.664896	7			lassopeptide	0.814972	-0.0132404	0.711931	-0.0819798	0.745218	7
	betalactone	0.603976	-0.00890101	0.520354	-0.116501	0.826097	31			lanthipeptide	0.819326	-0.00359748	0.385478	-0.0949018	0.77754	6
	redox.cofactor	0.612663	0.00143712	0.299245	0.0109041	0.465107	29			glycocin	0.835731	-0.0144577	0.808228	-0.0200133	0.563855	1
	T1PKS	0.632735	-0.0128322	0.687005	-0.0041122	0.513173	24			transAT.PKS	0.835731	-0.00618603	0.44358	-0.123416	0.840132	1
	T3PKS	0.692176	0.0184941	0.139008	-0.13707	0.865654	14			hserlactone	0.894371	-0.0153839	0.994519	-0.163409	0.906797	20
	glycocin	0.706117	-0.0145138	0.814019	-0.0509213	0.658815	1			cyclic.lactone.autoinducer	0.897679	-0.00402525	0.39429	-0.184138	0.932105	6
	transAT.PKS	0.706117	-0.0150172	0.878557	-0.0891123	0.763349	1			butyrolactone	0.915042	0.00238786	0.285864	-0.175873	0.922721	2
	ectoine	0.780488	0.00312617	0.275985	-0.0977243	0.784283	4			NRPS	0.929188	-0.00331252	0.379761	-0.219636	0.962938	42
	terpene	0.839131	-0.0141326	0.777865	-0.0675993	0.706619	44			T3PKS	0.937231	-0.0130457	0.699733	-0.227725	0.968085	14
	NRPS.like	0.86678	0.00807485	0.219481	-0.0841912	0.750914	20			NRPS.like	0.940713	-0.0153376	0.9564	-0.164035	0.90765	20
	linaridin	0.948049	0.0375769	0.0630456	-0.203685	0.950859	1			T1PKS	0.97826	0.00308697	0.276499	-0.257179	0.982178	24
	proteusin	0.97199	0.031029	0.0823444	-0.19502	0.943117	2			redox.cofactor	0.979119	0.0527134	0.034334	-0.257134	0.982161	29
	butyrolactone	0.989194	0.0770476	0.013091	-0.27212	0.98705	2			RRE.containing	0.981392	0.0331677	0.0754379	-0.236924	0.973221	11
	NAPAA	0.992613	0.0229667	0.115045	-0.236409	0.972952	32			terpene	0.999281	0.10206	0.00486439	-0.351916	0.998252	44
ChDGF	CBM5	0.0717355	0.0279274	0.0935695	0.266601	0.0145992	27		ChDGF	GH20	0.00388863	0.0472901	0.042637	0.3499	0.0018509	37
	GH35	0.077192	0.000726608	0.309765	0.169499	0.0851493	20			CBM5	0.0102044	-0.00845681	0.506353	0.27511	0.0121245	27
	GH20	0.0837412	0.0189041	0.136599	0.329114	0.00326977	37			CBM12	0.0132389	0.00337536	0.272746	0.299093	0.00697258	20
	CBM12	0.155021	-0.0153027	0.94248	0.177015	0.0759276	20			AA10	0.0457387	0.0235278	0.11237	0.279733	0.0109354	18
	AA10	0.196979	0.013109	0.175425	0.208927	0.0448734	18			GH3	0.106616	-0.0129686	0.695063	0.110418	0.186861	61
	CE14	0.523797	-0.00152128	0.346363	-0.117666	0.828515	53			CBM73	0.173104	-0.0133886	0.721644	0.136516	0.135325	15
	CE4	0.573262	-0.00339067	0.381317	0.186678	0.06519	62			GH5	0.178465	-0.0130721	0.701349	-0.0684945	0.709097	66
	CBM2	0.634619	0.0189725	0.136202	-0.126564	0.846275	18			CE4	0.180216	-0.0152026	0.914365	0.123095	0.160503	62
	GH2	0.651105	0.122233	0.00217571	-0.083935	0.750258	33			CBM3	0.358698	-0.00709869	0.467229	0.05744	0.322148	12
	GH19	0.677282	-0.015221	0.918804	0.124109	0.158502	30			GH18	0.438277	-0.0153828	0.991429	0.0828099	0.252636	47
	GH3	0.703394	-0.0150128	0.877848	0.149383	0.113807	61			GH19	0.478286	0.0106538	0.195498	-0.0504673	0.657473	30
	CBM14	0.708845	-0.00641594	0.44936	-0.0183513	0.558591	2			GH35	0.652488	-0.0140193	0.768302	-0.0271488	0.586317	20
	GH18	0.777905	-0.0129106	0.691607	0.129477	0.148179	47			CBM14	0.654618	-0.0142935	0.792286	-0.0261433	0.583167	2
	CBM73	0.801857	0.0152956	0.159492	-0.0526329	0.663854	15			CBM54	0.654618	-0.0139756	0.764728	-0.03565	0.612717	2
	GH5	0.812267	-0.0139715	0.764396	0.144096	0.122341	66			CBM2	0.928703	-0.0029277	0.372225	-0.170447	0.916057	18
	GH16	0.93108	-0.0142306	0.786524	-0.156404	0.896871	34			GH2	0.931827	-0.0120185	0.643504	-0.20192	0.949353	33
	CBM54	0.943962	0.0311284	0.0820092	-0.197276	0.945218	2			GH16	0.99142	0.0552399	0.0310487	-0.19721	0.945157	34
	CBM3	0.997671	0.076808	0.0132155	-0.34229	0.99771	12			CE14	0.9994	-0.0112824	0.609352	-0.261839	0.983839	53
	CBM50		0.00869253	0.21344	0.175935	0.0772049	67			CBM50		0.0346183	0.0711017	0.289338	0.00877927	67
	GH23		0.0520742	0.0352199	0.197176	0.0548744	67			GH23		-0.0132491	0.712491	-0.0418575	0.631684	67

## Sheet: Supplementary Table S6
Supplementary Table S6. Number of families for different types of BGCs. Families are classified using Big-SCAPE (c=0.7). Subtypes were included within their types, and in Others were included the remaining BGC types (beta-lactones, siderophores, aryl polyenes, among others).
Class	BGC_type	Mean of BGC per family	Maximun BGC per family	Number of families	Total of BGCs
NRPS	NRPS	1.84615	11	65	120
	NRPS-like	1.54545	6	22	34
	NAPAA	2.28571	9	14	32
	Total			105	186
RiPP	RiPP-like	2.22222	5	18	40
	lanthipeptide	1	1	6	6
	lassopeptide	1.16667	2	6	7
	thiopeptide	2.2	7	5	11
	LAP	2.33333	4	3	7
	glycocin	1	1	1	1
	linaridin	1	1	1	1
	microviridin	1	1	1	1
	proteusin	2	2	1	2
	ranthipeptide	2	2	1	2
	Total			43	78
PKS	T1PKS	2.76923	17	13	36
	T3PKS	1.33333	3	12	16
	hglE-KS	1	1	3	3
	transAT-PKS	1	1	1	1
	Total			29	56
Terpene	terpene	2.96667	16	30	89
Siderophore	siderophore	2.69231	6	13	35
Arylpolyene	arylpolyene	2.9	9	10	29
Betalactone	betalactone	2.53333	9	15	38
Other	redox-cofactor	2.9	10	10	29
	RRE-containing	1.1	2	10	11
	hserlactone	3.66667	9	9	33
	resorcinol	1	1	4	4
	ectoine	1.33333	2	3	4
	NAGGN	1.66667	2	3	5
	butyrolactone	1	1	2	2
	cyclic-lactone-autoinducer	3	4	2	6
	ladderane	1	1	1	1
	Total			44	95
Total				289	606

## Sheet: Supplementary Table S7
Supplementary Table S7. BGCs from MIBiG grouped into families with BGCs from the isolates. Column A indicates the ID from my MIBiG, column B the compound name synthesized by the BGC, column C the BGC family number assigned by Big-SCAPE (c=0.7), column D the family of the isolates with a similar BGC, column E the antifungal isolate IDs containing the BGC, column F the non-antifungal isolate IDs co…
BGC MIBiG	Name	Family_MIBiG	Isolate family	Antifungal isolate_ID containing the BGC	Non antifungal isolate_ID containing the BGC	BGC_ID	MIBiG BGC Type	BiG-SCAPE/antiSMASH_class	Proposed family activity	References
BGC0001069	chivosazol	1098	Xanthobacteraceae	A53D		Xan_A53D_c00003_region001	NRPS/Polyketide	NRPS and Polyketide	Antifungal	Irschik H, Jansen R, Gerth K, Höfle G, Reichenbach H (1995) Chivosazol A, a New Inhibitor of Eukaryotic Organisms Isolated from Myxobacteria. J Antibiot 48(9):962–966. https://doi.org/10.7164/antibiotics.48.962
BGC0000861	eicosapentaenoic	863	Methylobacteriaceae	D54C		Met_D54C_c00055_region001	NRPS/Polyketide	NRPS and Polyketide	Antifungal	Mokoena, N.Z., Steyn, H., Hugo, A. et al. Eicosapentaenoic acid influences the pathogenesis of Candida albicans in Caenorhabditis elegans via inhibition of hyphal formation and stimulation of the host immune response. Med Microbiol Immunol 212, 349–368 (2023). https://doi.org/10.1007/s00430-023-00777-6; Chaudhary, A.; Ketkar, O.A.; Irfan, S.; Rana, V.; Rahi, P.; Deshmukh, R.; Kaur, J.; Dhar, H. G…
BGC0001059	zwittermicin A	1056	Bacillaceae	M4A2_1b		Bac_M4A2_1b_c00014_region001	NRPS/Polyketide	NRPS and Polyketide	Antifungal	He H, Silo-Suh LA, Handelsman J, Clardy J (1994) Zwittermicin A, an antifungal and plant protection agent from Bacillus cereus. Tetrahedron Letters 35(16):2499–2502. https://doi.org/10.1016/S0040-4039(00)77154-1
BGC0001116	virginiamycin S1	2293	Xanthobacteraceae	A53D		Xan_A53D_c00003_region001	NRPS/Polyketide	NRPS and Polyketide	Antibacterial	Pulsawat N, Kitani S, Nihira T (2007) Characterization of biosynthetic gene cluster for the production of virginiamycin M, a streptogramin type A antibiotic, in Streptomyces virginiae. Gene 393(1–2):31–42. https://doi.org/10.1016/j.gene.2006.12.035
BGC0000838	flexirubin	2618	Weeksellaceae	M5A1_1a		Cry_M5A1_1a_c00009_region001	Polyketide	Polyketide	Antibacterial	Ahmad, W. A., Wan Ahmad, W. Y., Zakaria, Z. A., Yusof, N. Z., Ahmad, W. A., Ahmad, W. Y. W., ... & Yusof, N. Z. (2012). Isolation of pigment-producing bacteria and characterization of the extracted pigments. Application of Bacterial Pigments as Colorant: The Malaysian Perspective, 25-44. 10.1007/978-3-642-24520-6_2
BGC0001021	mycobactin	2876	Mycobacteriaceae	A43C	C31M	Myc_C31M_c00007_region001,Myc_A43C_c00001_region001	NRPS/Polyketide	NRPS and Polyketide	Metal uptake	Quadri, L. E., Sello, J., Keating, T. A., Weinreb, P. H., & Walsh, C. T. (1998). Identification of a Mycobacterium tuberculosis gene cluster encoding the biosynthetic enzymes for assembly of the virulence-conferring siderophore mycobactin. Chemistry & biology, 5(11), 631-645. 10.1016/s1074-5521(98)90291-5
BGC0001885	oxazolepoxidomycin A	1798	Xanthobacteraceae	A53D			NRPS/Polyketide	NRPS and Polyketide	None	Wang, B., Guo, F., Dong, S. H., & Zhao, H. (2019). Activation of silent biosynthetic gene clusters using transcription factor decoys. Nature chemical biology, 15(2), 111-114. 10.1038/s41589-018-0187-0
BGC0000381	lichenysin	2918	Bacillaceae	M6A3_1a,M4A2_1b,D48C		Bac_M4A2_1b_c00050_region001,Bac_M6A3_1a_c00040_region001,Bac_D48C_c00007_region001	NRPS	NRPS	Antifungal	Guo, P., Yang, F., Ye, S., Li, J., Shen, F., & Ding, Y. (2023). Characterization of lipopeptide produced by Bacillus altitudinis Q7 and inhibitory effect on Alternaria alternata. Journal of Basic Microbiology, 63(1), 26-38. 10.1002/jobm.202200530
BGC0000413	Pf-5 pyoverdine	2947	Pseudomonadaceae	M5A4_2d,M6A8_2a		Pse_M5A4_2d_c00001_region002,Pse_M6A8_2a_c00028_region001,Pse_M6A8_2a_c00002_region001	NRPS	NRPS	Antifungal	Sass G, Nazik H, Chatterjee P, Shrestha P, Groleau M-C, Déziel E, Stevens DA (2021) Altered Pseudomonas Strategies to Inhibit Surface Aspergillus Colonies. Front Cell Infect Microbiol 11:734296. https://doi.org/10.3389/fcimb.2021.734296
BGC0002174	ε-Poly-L-lysine	2045	Microbacteriaceae,Nocardiaceae,Mycobacteriaceae,Methylobacteriaceae,Weeksellaceae,Sphingomonadaceae	C23T,M1A1_1b,M1A6_2h,A43C,M6A4_1b,M5A1_1a,A54F	C31M,M6A6_1c,M5A3_1d	Cry_M5A1_1a_c00007_region001,Met_A54F_c00020_region001,Mic_M1A1_1b_c00001_region001,Wil_M5A3_1d_c00002_region003,Myc_A43C_c00005_region001,Myc_C31M_c00020_region001,Mic_C23T_c00014_region001,Rho_M1A6_2h_c00006_region004,Sph_M6A6_1c_c00003_region001	NRPS	NRPS	Antifungal	Purev E, Kondo T, Takemoto D, Niones JT, Ojika M (2020) Identification of ε-Poly-L-lysine as an Antimicrobial Product from an Epichloë Endophyte and Isolation of Fungal ε-PL Synthetase Gene. Molecules 25(5):1032. https://doi.org/10.3390/molecules25051032
BGC0001312	viscosin	1305	Pseudomonadaceae	M5A4_2d		Pse_M5A4_2d_c00016_region001	NRPS	NRPS	Antifungal	Martin H. C, Ibáñez R, Nothias L-F, Boya P. CA, Reinert LK, Rollins-Smith LA, Dorrestein PC, Gutiérrez M (2019) Viscosin-like lipopeptides from frog skin bacteria inhibit Aspergillus fumigatus and Batrachochytrium dendrobatidis detected by imaging mass spectrometry and molecular networking. Sci Rep 9(1):3019. https://doi.org/10.1038/s41598-019-39583-7
BGC0000385	lysobactin	1971	Nocardiaceae	C26F		Rho_C26F_c00014_region001	NRPS	NRPS	Antibacterial	Lee, W., Schaefer, K., Qiao, Y., Srisuknimit, V., Steinmetz, H., Müller, R., ... & Walker, S. (2016). The mechanism of action of lysobactin. Journal of the American Chemical Society, 138(1), 100-103. https://doi.org/10.1021/jacs.5b11807
BGC0001641	kolossin	1725	Nocardiaceae	M1A6_2h		Rho_M1A6_2h_c00011_region001	NRPS	NRPS	Antibacterial	Bode, H. B., Brachmann, A. O., Jadhav, K. B., Seyfarth, L., Dauth, C., Fuchs, S. W., ... & Arndt, H. D. (2015). Structure Elucidation and Activity of Kolossin A, the D‐/L‐Pentadecapeptide Product of a Giant Nonribosomal Peptide Synthetase. Angewandte Chemie International Edition, 54(35), 10352-10355. https://doi.org/10.1002/anie.201502835
BGC0001346	bananamide	1305	Pseudomonadaceae	M6A8_2a		Pse_M6A8_2a_c00038_region001	NRPS	NRPS	Antifungal	Omoboye OO, Geudens N, Duban M, Chevalier M, Flahaut C, Martins JC, Leclère V, Oni FE, Höfte M (2019) Pseudomonas sp. COW3 Produces New Bananamide-Type Cyclic Lipopeptides with Antimicrobial Activity against Pythium myriotylum and Pyricularia oryzae. Molecules 24(22):4170. https://doi.org/10.3390/molecules24224170
BGC0001792	surugamide	1862	Nocardiaceae	C26F		Rho_C26F_c00016_region001	NRPS	NRPS	Antifungal	Xu, F., Nazari, B., Moon, K., Bushin, L. B., & Seyedsayamdost, M. R. (2017). Discovery of a cryptic antifungal compound from Streptomyces albus J1074 using high-throughput elicitor screens. Journal of the American Chemical Society, 139(27), 9203-9212. https://pubs.acs.org/doi/10.1021/jacs.7b02716
BGC0002518	syringafactin A	2010	Pseudomonadaceae	M6A8_2a,M5A4_2d		Pse_M6A8_2a_c00028_region001,Pse_M6A8_2a_c00059_region001,Pse_M5A4_2d_c00001_region004,Pse_M6A8_2a_c00038_region001	NRPS	NRPS	Anti-amoeba	Zhang S, Mukherji R, Chowdhury S, Reimer L, Stallforth P (2021) Lipopeptide-mediated bacterial interaction enables cooperative predator defense. Proc Natl Acad Sci USA 118(6):e2013759118. https://doi.org/10.1073/pnas.2013759118
BGC0002125	FR900359	2000	Mycobacteriaceae,Nocardiaceae	C26F	C31M		NRPS	NRPS	None	Takeda, K., Kemmoku, K., Satoh, Y., Ogasawara, Y., Shin-Ya, K., & Dairi, T. (2017). N-Phenylacetylation and nonribosomal peptide synthetases with substrate promiscuity for biosynthesis of heptapeptide variants, JBIR-78 and JBIR-95. ACS Chemical Biology, 12(7), 1813-1819. 10.1021/acschembio.7b00314; Carlier, A., Fehr, L., Pinto‐Carbó, M., Schäberle, T., Reher, R., Dessein, S., ... & Eberl, L. (201…
BGC0001189	taiwachelin	1171	Pseudomonadaceae	M6A8_2a,M5A4_2d		Pse_M5A4_2d_c00006_region001,Pse_M6A8_2a_c00046_region001	NRPS	NRPS	Metal uptake	Kreutzer, M. F., & Nett, M. (2012). Genomics-driven discovery of taiwachelin, a lipopeptide siderophore from Cupriavidus taiwanensis. Organic & Biomolecular Chemistry, 10(47), 9338-9343. 10.1039/c2ob26296g
BGC0000417	rhodochelin	1167	Nocardiaceae,Brucellaceae,Caulobacteraceae	M1A6_2h,C26F,D45D,M1A4_2e		Bre_M1A4_2e_c00002_region002,Bru_D45D_c00029_region001,Rho_M1A6_2h_c00014_region001,Rho_C26F_c00081_region001	NRPS/Siderophore	NRPS	Metal uptake	Bosello, M., Robbel, L., Linne, U., Xie, X., & Marahiel, M. A. (2011). Biosynthesis of the siderophore rhodochelin requires the coordinated expression of three independent gene clusters in Rhodococcus jostii RHA1. Journal of the American Chemical Society, 133(12), 4587-4595. 10.1021/ja1109453
BGC0000368	griseobactin	2925	Bacillaceae	M6A3_1a,M4A2_1b,D48C,M5A3_1b		Bac_M5A3_1b_c00010_region001,Bac_M4A2_1b_c00042_region001,Bac_M6A3_1a_c00009_region001,Bac_D48C_c00013_region001	NRPS/Siderophore	NRPS	Metal uptake	Patzer, S. I., & Braun, V. (2010). Gene cluster involved in the biosynthesis of griseobactin, a catechol-peptide siderophore of Streptomyces sp. ATCC 700974. Journal of bacteriology, 192(2), 426-435. 10.1128/JB.01250-09
BGC0002413	frederiksenibactin	2647	Enterobacteriaceae	C31A,C31F,C23F,C34B,C34A,C34L		Ent_C31A_c00009_region001,Ent_C34B_c00002_region001,Ent_C23F_c00001_region001,Ent_C34A_c00002_region001,Ent_C31F_c00009_region001,Ent_C34L_c00002_region002	NRP/Siderophore	NRPS	Metal uptake	Stow PR, Reitz ZL, Johnstone TC, Butler A (2021) Genomics-driven discovery of chiral triscatechol siderophores with enantiomeric Fe( iii ) coordination. Chem Sci 12(37):12485–12493. https://doi.org/10.1039/D1SC03541J
BGC0001389	cichopeptin	1365	Nocardiaceae	M5A3_1d			NRPS	NRPS	None	Huang, C. J., Pauwelyn, E., Ongena, M., Debois, D., Leclère, V., Jacques, P., ... & Höfte, M. (2015). Characterization of cichopeptins, new phytotoxic cyclic lipodepsipeptides produced by Pseudomonas cichorii SF1-54 and their role in bacterial midrib rot disease of lettuce. Molecular Plant-Microbe Interactions, 28(9), 1009-1022. 10.1094/MPMI-03-15-0061-R
BGC0001637	kleboxymycin	2654	Enterobacteriaceae	M4A8_2a			NRPS	NRPS	None	Shibu, P., McCuaig, F., McCartney, A. L., Kujawska, M., Hall, L. J., & Hoyles, L. (2021). Improved molecular characterization of the Klebsiella oxytoca complex reveals the prevalence of the kleboxymycin biosynthetic gene cluster. Microbial Genomics, 7(6), 000592. 10.1099/mgen.0.000592
BGC0000308	aureusimine	3028	Staphylococcaceae	M5A6_1b,M4A5_2d			NRPS	NRPS	None	Wilson, D. J., Shi, C., Teitelbaum, A. M., Gulick, A. M., & Aldrich, C. C. (2013). Characterization of AusA: a dimodular nonribosomal peptide synthetase responsible for the production of aureusimine pyrazinones. Biochemistry, 52(5), 926-937. https://doi.org/10.1021/bi301330q
BGC0001095	fengycin	2919	Bacillaceae	M6A3_1a,M4A2_1b,D48C,M5A3_1b		Bac_M5A3_1b_c00006_region002,Bac_M6A3_1a_c00052_region001,Bac_M4A2_1b_c00155_region001,Bac_D48C_c00007_region002	NRPS/Betalactone	Betalactone	Antifungal	Tao Y, Bie X, Lv F, Zhao H, Lu Z (2011) Antifungal activity and mechanism of fengycin in the presence and absence of commercial surfactin against Rhizopus stolonifer. J Microbiol 49(1):146–150. https://doi.org/10.1007/s12275-011-0171-9
BGC0001572	desferrioxamine E	1513	Microbacteriaceae	C23T,M1A1_1b		Mic_M1A1_1b_c00004_region001,Mic_C23T_c00004_region001	Siderophore	Siderophore	Metal uptake	Barona-Gómez, F., Wong, U., Giannakopulos, A. E., Derrick, P. J., & Challis, G. L. (2004). Identification of a Cluster of Genes that Directs Desferrioxamine Biosynthesis in Streptomyces c oelicolor M145. Journal of the American Chemical Society, 126(50), 16282-16283. https://doi.org/10.1021/ja045774k
BGC0002471	baumannoferrin	44	Moraxellaceae	M4A4_1c,C30P,C21A		Aci_C21A_c00016_region001,Aci_M4A4_1c_c00003_region001,Aci_C30P_c00015_region001	Siderophore	Siderophore	Metal uptake	Penwell, W. F., DeGrace, N., Tentarelli, S., Gauthier, L., Gilbert, C. M., Arivett, B. A., ... & Actis, L. A. (2015). Discovery and characterization of new hydroxamate siderophores, baumannoferrin A and B, produced by Acinetobacter baumannii. Chembiochem, 16(13), 1896-1904. 10.1002/cbic.201500147
BGC0000939	aerobactin	2812	Methylobacteriaceae	M6A2_2b,M6A4_1c,M6A1_2c		Met_M6A2_2b_c00029_region001,Met_M6A1_2c_c00042_region001,Met_M6A4_1c_c00041_region001	Siderophore	Siderophore	Metal uptake	Suzuki, K., Tanabe, T., Moon, Y. H., Funahashi, T., Nakao, H., Narimatsu, S., & Yamamoto, S. (2006). Identification and transcriptional organization of aerobactin transport and biosynthesis cluster genes of Vibrio hollisae. Research in microbiology, 157(8), 730-740. 10.1016/j.resmic.2006.05.001
BGC0000295	acinetoferrin	332	Moraxellaceae	C26M, C26G, C32I, C23M		Aci_C26M_region004,Aci_C32I_region002,Aci_C26G_region004,Aci_C23M_1.region001	Siderophore	Siderophore	Metal uptake	Funahashi T, Tanabe T, Maki J, Miyamoto K, Tsujibo H, Yamamoto S (2013) Identification and characterization of a cluster of genes involved in biosynthesis and transport of acinetoferrin, a siderophore produced by Acinetobacter haemolyticus ATCC 17906T. Microbiology 159(Pt_4):678–690. https://doi.org/10.1099/mic.0.065177-0
BGC0000942	petrobactin	2586	Bacillaceae	M4A2_1b, D48C, M5A3_1b,M6A3_1a		Bac_M6A3_1a_c00058_region001,Bac_D48C_c00009_region001,Bac_M4A2_1b_c00087_region001,Bac_M5A3_1b_c00005_region001	Siderophore	Siderophore	Metal uptake	Hagan, A. K., Plotnick, Y. M., Dingle, R. E., Mendel, Z. I., Cendrowski, S. R., Sherman, D. H., ... & Hanna, P. C. (2018). Petrobactin protects against oxidative stress and enhances sporulation efficiency in Bacillus anthracis Sterne. MBio, 9(6), 10-1128. https://doi.org/10.1128/mbio.02079-18
BGC0000944	staphyloferrin A	3004	Staphylococcaceae	M4A5_2d,M5A6_1b, A46H, A51J, A53A,M4A8_2e		Sta_A51J_c00002_region001,Sta_M5A6_1b_c00011_region001,Sta_M4A8_2e_c00002_region003,Sta_A46H_c00001_region003,Sta_M4A5_2d_c00011_region001,Sta_A53A_c00002_region001	Siderophore	Siderophore	Metal uptake	Cotton, J. L., Tao, J., & Balibar, C. J. (2009). Identification and characterization of the Staphylococcus aureus gene cluster coding for staphyloferrin A. Biochemistry, 48(5), 1025-1035. 10.1021/bi801844c
BGC0001498	aerobactin	2635	Enterobacteriaceae	C31F,C31A,C32K		Ent_C32K_c00007_region001,Ent_C31F_c00006_region001,Ent_C31A_c00006_region001	Siderophore	Siderophore	Metal uptake	Hirschmann, M., Grundmann, F., & Bode, H. B. (2017). Identification and occurrence of the hydroxamate siderophores aerobactin, putrebactin, avaroferrin and ochrobactin C as virulence factors from entomopathogenic bacteria. Environmental microbiology, 19(10), 4080-4090. 10.1111/1462-2920.13845
BGC0001713	ochrobactin	2704	Methylobacteriaceae	A51R,D53B,A52L		Met_A52L_c00014_region001,Met_A51R_c00025_region001,Met_D53B_c00023_region001	Siderophore	Siderophore	Metal uptake	Tobias, N. J., Mishra, B., Gupta, D. K., Ke, L. P., Thines, M., & Bode, H. B. (2015). Draft genome sequence of Ochrobactrum anthropi strain ML7 isolated from soil samples in Vinhphuc Province, Vietnam. Genome announcements, 3(2), 10-1128. 10.1128/genomeA.00218-15
BGC0000837	APE Vf	50	Moraxellaceae	C32I,M5A5_2a			Arylpolyene	Arylpolyene	None	Dutta, S., Yu, S. M., & Lee, Y. H. (2020). Assessment of the contribution of antagonistic secondary metabolites to the antifungal and biocontrol activities of Pseudomonas fluorescens NBC275. The plant pathology journal, 36(5), 491. 10.5423/PPJ.FT.08.2020.0149
BGC0000836	APE Ec	2623	Enterobacteriaceae,Pseudomonadaceae	C32K,C32F,C31A,C34L,C34B,C34B,C34A,C23F,M5A4_2d			Arylpolyene	Arylpolyene	None	Cimermancic P, Medema MH, Claesen J, Kurita K, Wieland Brown LC, Mavrommatis K, Pati A, Godfrey PA, Koehrsen M, Clardy J, Birren BW, Takano E, Sali A, Linington RG, Fischbach MA (2014) Insights into Secondary Metabolism from a Global Analysis of Prokaryotic Biosynthetic Gene Clusters. Cell 158(2):412–421. https://doi.org/10.1016/j.cell.2014.06.034
BGC0001273	asperlactone	1243	Xanthobacteraceae,Methylobacteriaceae	A53D,M6A4_1b		Xan_A53D_c00010_region001,Met_M6A4_1b_c00009_region001	Polyketide	Polyketide	Antifungal	Gonçalves MFM, Hilário S, Tacão M, Van De Peer Y, Alves A, Esteves AC (2021) Genome and Metabolome MS-Based Mining of a Marine Strain of Aspergillus affinis. JoF 7(12):1091. https://doi.org/10.3390/jof7121091
BGC0001100	lankacidin C	1091	Xanthobacteraceae	A53D		Xan_A53D_c00001_region001	RiPP	RiPP	Antibacterial	Cai, L., Yao, Y., Yeon, S. K., & Seiple, I. B. (2020). Modular approaches to lankacidin antibiotics. Journal of the American Chemical Society, 142(35), 15116-15126. 10.1021/jacs.0c06648
BGC0001862	pallidocin	2589	Bacillaceae	M6A3_1a		Bac_M6A3_1a_c00086_region001	RiPP	RiPP	Antibacterial	Kaunietis, A., Buivydas, A., Čitavičius, D.J. et al. Heterologous biosynthesis and characterization of a glycocin from a thermophilic bacterium. Nat Commun 10, 1115 (2019). https://doi.org/10.1038/s41467-019-09065-5
BGC0000531	mutacin I	553	Bacillaceae	M6A3_1a		Bac_M6A3_1a_c00067_region001	RiPP	RiPP	Antibacterial	Smith, L., Hasper, H., Breukink, E., Novak, J., Čerkasov, J., Hillman, J. D., ... & Orugunty, R. S. (2008). Elucidation of the antimicrobial mechanism of mutacin 1140. Biochemistry, 47(10), 3308-3314. https://doi.org/10.1021/bi701262z
BGC0002699	nostolysamide	1273	Xanthobacteraceae	A53D			RiPP	RiPP	None	Hubrich, F., Bösch, N. M., Chepkirui, C., Morinaka, B. I., Rust, M., Gugger, M., ... & Piel, J. (2022). Ribosomally derived lipopeptides containing distinct fatty acyl moieties. Proceedings of the National Academy of Sciences, 119(3), e2113120119. https://doi.org/10.1073/pnas.2113120119
BGC0000663	hopene	2813	Methylobacteriaceae	C33D,D48H,A42B,A49B,M6A4_1c,M6A1_2c,M6A2_2b,D53B,A52L,A51R,M6A4_1b			Terpene	Terpene	None	Kongue, M. D., Talontsi, F. M., Lamshöft, M., Kenla, T. J., Dittrich, B., Kapche, G. D., & Spiteller, M. (2013). Sonhafouonic acid, a new cytotoxic and antifungal hopene-triterpenoid from Zehneria scabra camerunensis. Fitoterapia, 85, 176-180. 10.1016/j.fitote.2013.01.009
BGC0000645	carotenoid	2909	Paenibacillaceae	D51F,A51L			Terpene	Terpene	None	Köcher, S., Breitenbach, J., Müller, V., & Sandmann, G. (2009). Structure, function and biosynthesis of carotenoids in the moderately halophilic bacterium Halobacillus halophilus. Archives of microbiology, 191, 95-104. 10.1007/s00203-008-0431-1
BGC0001227	isorenieratene	1404	Mycobacteriaceae	A43C			Terpene	Terpene	None	Iftime, D., Kulik, A., Härtner, T., Rohrer, S., Niedermeyer, T. H. J., Stegmann, E., ... & Wohlleben, W. (2016). Identification and activation of novel biosynthetic gene clusters by genome mining in the kirromycin producer Streptomyces collinus Tü 365. Journal of Industrial Microbiology and Biotechnology, 43(2-3), 277-291. 10.1007/s10295-015-1685-7
BGC0000656	zeaxanthin	2806	Methylobacteriaceae	A51B,C33D,A42B,A52T,D54C,D53M,D48H,M6A4_1c,M6A1_2c,M6A2_2b	A49B,D52G		Terpene	Terpene	None	Larsen, R. A., Wilson, M. M., Guss, A. M., & Metcalf, W. W. (2002). Genetic analysis of pigment biosynthesis in Xanthobacter autotrophicus Py2 using a new, highly efficient transposon mutagenesis system that is functional in a wide variety of bacteria. Archives of microbiology, 178, 193-201. 10.1007/s00203-002-0442-2
BGC0000647	carotenoid	2728	Methylobacteriaceae	M6A4_1c,A54F			Terpene	Terpene	None	Lang, H. P., Cogdell, R. J., Gardiner, A. T., & Hunter, C. N. (1994). Early steps in carotenoid biosynthesis: sequences and transcriptional analysis of the crtI and crtB genes of Rhodobacter sphaeroides and overexpression and reactivation of crtI in Escherichia coli and R. sphaeroides. Journal of bacteriology, 176(13), 3859-3869. 10.1128/jb.176.13.3859-3869.1994
BGC0000644	carotenoid	663	Microbacteriaceae	M1A1_1b,M2A3_1c,M2A3_1c,M4A5_1d,C23T			Terpene	Terpene	None	Tao, L., Yao, H., & Cheng, Q. (2007). Genes from a Dietzia sp. for synthesis of C40 and C50 β-cyclic carotenoids. Gene, 386(1-2), 90-97. 10.1016/j.gene.2006.08.006

## Sheet: Supplementary Table S8
Supplementary Table S8. Support Vector Machine (SVM) accuracy values for BGCs present in the bacterial genomes. Column A represents the ID of the BGC, column B the ID of the isolate, column C the BGC type, column D the family number assigned by Big-SCAPE (c=0.7), column E the BGC match from MIBiG, column F the name of the match, column G the proposed activity for the BGC, columns H-I the accuracy…
BGC	Isolate_ID	BGC_type	Family_Bigscape_07	BGC_MIBiG	Name	Proposed_family_activity	Anti-eukaryotic activity predicted	Anti-fungal activity predicted	Isolate_Assigned_Name	Isolate_Inhibitory_phenotype_Bd	Isolate_Inhibitory_phenotype_Bc	Isolate_Bd_inhibition_porcentage	Isolate_Bc_inhibition_porcentage	Isolate_Bd_inhibition_category	Isolate_Bc_inhibition_category
Aci_C26G_region005	C26G	betalactone	23	NA	NA	NA	0.842659	0.269547	Acinetobacter C26G	inhibitory	inhibitory	50.2318	71.733	2	3
Aci_C26M_region005	C26M	betalactone	23	NA	NA	NA	0.842659	0.269547	Acinetobacter C26M	inhibitory	inhibitory	42.3386	44.7123	1	2
Aci_C32I_region001	C32I	betalactone	11	NA	NA	NA	0.747235	0.300857	Acinetobacter C32I	inhibitory	inhibitory	43.9331	87.1565	1	3
Rho_C26F_c00023_region001	C26F	betalactone	37	NA	NA	NA	0.728322	0.185833	Rhodococcus C26F	inhibitory	inhibitory	96.5764	18.7565	3	1
Aci_C21A_c00007_region001	C21A	betalactone	10	NA	NA	NA	0.715414	0.306355	Acinetobacter radioresistens C21A	inhibitory	inhibitory	21.8026	33.9859	1	2
Aci_M4A4_1c_c00008_region001	M4A4_1c	betalactone	10	NA	NA	NA	0.690118	0.274673	Acinetobacter radioresistens M4A4_1c	inhibitory	no_inhibitory	100	0	3	0
Aci_C30P_c00010_region001	C30P	betalactone	10	NA	NA	NA	0.689224	0.303279	Acinetobacter radioresistens C30P	inhibitory	inhibitory	26.2694	47.4662	1	3
Aci_A45P_c00008_region001	A45P	betalactone	11	NA	NA	NA	0.619021	0.302893	Acinetobacter pittii A45P	inhibitory	inhibitory	92.5365	27.7391	3	2
Aci_A47H_c00016_region001	A47H	betalactone	11	NA	NA	NA	0.619021	0.302893	Acinetobacter pittii A47H	inhibitory	inhibitory	94.8886	27.4072	3	2
Xan_A53D_c00003_region001	A53D	NRPS,transAT-PKS	115,1	BGC0001069,BGC0001116	chivosazol ,virginiamycin S1	Anti-fungal,Anti-bacterial	0.602778	0.316652	Xanthobacteraceae A53D	inhibitory	no_inhibitory	70.3677	0	2	0
Bac_M4A2_1b_c00014_region001	M4A2_1b	T1PKS,NRPS	0,4	BGC0001059	zwittermicin A	Anti-fungal	0.595644	0.364176	Bacillus cereus M4A2_1b	inhibitory	no_inhibitory	100	0	3	0
Sta_M4A8_2e_c00003_region001	M4A8_2e	NRPS	113	NA	NA	NA	0.585614	0.32894	Staphylococcus succinus M4A8_2e	inhibitory	no_inhibitory	91.6581	0	3	0
Met_A51R_c00002_region001	A51R	arylpolyene	23	NA	NA	NA	0.548111	0.134649	Methylobacterium brachiatum A51R	inhibitory	inhibitory	100	26.905	3	1
Met_A52L_c00005_region001	A52L	arylpolyene	23	NA	NA	NA	0.548111	0.134649	Methylobacterium brachiatum A52L	inhibitory	no_inhibitory	72.6588	0	2	0
Met_D53B_c00004_region001	D53B	arylpolyene	23	NA	NA	NA	0.546815	0.135807	Methylobacterium brachiatum D53B	inhibitory	no_inhibitory	97.1152	0	3	0
Sta_M4A5_2d_c00010_region001	M4A5_2d	NRPS	114	NA	NA	NA	0.543239	0.209332	Staphylococcus epidermidis M4A5_2d	inhibitory	no_inhibitory	98.0903	0	3	0
Met_D48H_c00004_region001	D48H	betalactone	23	NA	NA	NA	0.529361	0.271252	Methylobacterium D48H	inhibitory	no_inhibitory	100	0	3	0
Met_D54C_c00006_region001	D54C	betalactone	34	NA	NA	NA	0.529361	0.271252	Methylobacterium D54C	inhibitory	inhibitory	82.4973	20.699	2	1
Myc_C31M_c00005_region002	C31M	T1PKS	27	NA	NA	NA	0.52503	0.216715	Mycobacterium C31M	no_inhibitory	no_inhibitory	3.22056	0	0	0
Met_D53M_c00012_region001	D53M	betalactone	23	NA	NA	NA	0.521844	0.247506	Methylobacterium D53M	inhibitory	no_inhibitory	88.1378	0	2	0
Met_A52T_c00027_region001	A52T	betalactone	23	NA	NA	NA	0.521589	0.246796	Methylobacterium A52T	inhibitory	inhibitory	74.9193	23.312	2	1
Met_C33D_c00031_region001	C33D	betalactone	23	NA	NA	NA	0.518132	0.269765	Methylobacterium C33D	inhibitory	no_inhibitory	82.7772	0	2	0
Aci_C21A_c00002_region001	C21A	betalactone	6	NA	NA	NA	0.5	0.205787	Acinetobacter radioresistens C21A	inhibitory	inhibitory	21.8026	33.9859	1	2
Aci_C30P_c00002_region001	C30P	betalactone	6	NA	NA	NA	0.5	0.205787	Acinetobacter radioresistens C30P	inhibitory	inhibitory	26.2694	47.4662	1	3
Aci_M4A4_1c_c00005_region001	M4A4_1c	betalactone	6	NA	NA	NA	0.5	0.205787	Acinetobacter radioresistens M4A4_1c	inhibitory	no_inhibitory	100	0	3	0
Sta_M4A8_2e_c00002_region001	M4A8_2e	NRPS	112	NA	NA	NA	0.5	0.181361	Staphylococcus succinus M4A8_2e	inhibitory	no_inhibitory	91.6581	0	3	0
Mic_M2A3_1c_c00005_region001	M2A3_1c	betalactone,T3PKS	28,4	NA	NA	NA	0.491354	0.242787	Microbacterium paraoxydans M2A3_1c	inhibitory	no_inhibitory	100	0	3	0
Met_M6A4_1b_c00031_region001	M6A4_1b	NAPAA	22	NA	NA	NA	0.48895	0.181171	Methylobacterium M6A4_1b	inhibitory	no_inhibitory	60.621	0	2	0
Mic_C23T_c00004_region002	C23T	betalactone	28	NA	NA	NA	0.485016	0.390181	Microbacterium C23T	inhibitory	inhibitory	96.5173	18.0848	3	1
Mic_M4A5_1d_c00001_region003	M4A5_1d	betalactone	28	NA	NA	NA	0.485016	0.390181	Microbacterium M4A5_1d	inhibitory	no_inhibitory	94.8248	0	3	0
Pse_M5A4_2d_c00001_region004	M5A4_2d	NRPS	81	BGC0002518	syringafactin A	Anti-amoeba	0.484523	0.445651	Pseudomonas M5A4_2d	inhibitory	inhibitory	100	32.1337	3	2
Pse_M5A4_2d_c00003_region001	M5A4_2d	arylpolyene	27	NA	NA	NA	0.484053	0.31947	Pseudomonas M5A4_2d	inhibitory	inhibitory	100	32.1337	3	2
Myc_A43C_c00019_region001	A43C	T1PKS	26	NA	NA	NA	0.471183	0.234072	Mycobacterium A43C	inhibitory	inhibitory	100	23.2498	3	1
Pse_M6A8_2a_c00038_region001	M6A8_2a	NRPS	88	BGC0001346,BGC0002518	bananamide,syringafactin A	Anti-fungal,Anti-amoeba	0.471011	0.806855	Pseudomonas monsensis M6A8_2a	inhibitory	no_inhibitory	100	0	3	0
Bac_D48C_c00007_region001	D48C	NRPS	7	BGC0000381	lichenysin	Anti-fungal	0.468211	0.284839	Bacillus D48C	inhibitory	inhibitory	92.0017	22.7311	3	1
Myc_C31M_c00003_region001	C31M	T1PKS	26	NA	NA	NA	0.468052	0.232673	Mycobacterium C31M	no_inhibitory	no_inhibitory	3.22056	0	0	0
Sph_M6A6_1c_c00003_region001	M6A6_1c	NAPAA	31	BGC0002174	ε-Poly-L-lysine	Anti-fungal	0.466906	0.385472	Sphingomonas M6A6_1c	no_inhibitory	no_inhibitory	13.9032	0	0	0
Met_A54F_c00005_region001	A54F	NAPAA	22	NA	NA	NA	0.46283	0.130511	Methylobacterium A54F	inhibitory	inhibitory	49.0635	21.6235	1	1
Rho_C26F_c00013_region002	C26F	NRPS-like,NRPS	29,95	NA	NA	NA	0.45931	0.0933816	Rhodococcus C26F	inhibitory	inhibitory	96.5764	18.7565	3	1
Rho_C26F_c00016_region001	C26F	NRPS	97	BGC0001792	surugamide	Anti-fungal	0.457028	0.223823	Rhodococcus C26F	inhibitory	inhibitory	96.5764	18.7565	3	1
Mic_M1A1_1b_c00005_region001	M1A1_1b	T3PKS	3	NA	NA	NA	0.44985	0.137789	Microbacterium M1A1_1b	no_inhibitory	inhibitory	0	95.679	0	3
Aci_M5A5_2a_c00009_region002	M5A5_2a	betalactone	11	NA	NA	NA	0.448163	0.239564	Acinetobacter M5A5_2a	inhibitory	no_inhibitory	100	0	3	0
Bac_M6A3_1a_c00040_region001	M6A3_1a	NRPS	7	BGC0000381	lichenysin	Anti-fungal	0.448121	0.475445	Bacillus mycoides M6A3_1a	inhibitory	inhibitory	84.7573	11.8271	2	0
Wil_M5A3_1d_c00002_region001	M5A3_1d	arylpolyene,betalactone	26,29	NA	NA	NA	0.448022	0.107704	Williamsia M5A3_1d	no_inhibitory	no_inhibitory	0	0	0	0
Bac_D48C_c00010_region002	D48C	ladderane	1	NA	NA	NA	0.445976	0.0465022	Bacillus D48C	inhibitory	inhibitory	92.0017	22.7311	3	1
Sta_M5A6_1b_c00001_region001	M5A6_1b	NRPS	114	NA	NA	NA	0.442743	0.131027	Staphylococcus epidermidis M5A6_1b	inhibitory	no_inhibitory	95.757	0	3	0
Bac_M4A2_1b_c00050_region001	M4A2_1b	NRPS	7	BGC0000381	lichenysin	Anti-fungal	0.442195	0.307696	Bacillus cereus M4A2_1b	inhibitory	no_inhibitory	100	0	3	0
Pen_A51L_c00014_region001	A51L	proteusin	0	NA	NA	NA	0.440948	0.245028	Paenibacillus A51L	inhibitory	inhibitory	57.5586	22.7998	2	1
Pen_D51F_c00003_region001	D51F	proteusin	0	NA	NA	NA	0.440948	0.245028	Paenibacillus D51F	no_inhibitory	no_inhibitory	8.35842	0	0	0
Rho_C26F_c00013_region001	C26F	betalactone	35	NA	NA	NA	0.438241	0.107471	Rhodococcus C26F	inhibitory	inhibitory	96.5764	18.7565	3	1
Met_A49B_493_region001	A49B	T1PKS	18	NA	NA	NA	0.438133	0.176169	Methylobacterium A49B	no_inhibitory	no_inhibitory	17.034	0	0	0
Met_A51R_c00037_region001	A51R	betalactone	23	NA	NA	NA	0.436959	0.15135	Methylobacterium brachiatum A51R	inhibitory	inhibitory	100	26.905	3	1
Met_A52L_c00009_region001	A52L	betalactone	23	NA	NA	NA	0.436959	0.15135	Methylobacterium brachiatum A52L	inhibitory	no_inhibitory	72.6588	0	2	0
Met_D53B_c00031_region001	D53B	betalactone	23	NA	NA	NA	0.436959	0.15135	Methylobacterium brachiatum D53B	inhibitory	no_inhibitory	97.1152	0	3	0
Bac_M4A2_1b_c00026_region001	M4A2_1b	NRPS-like,NRPS	0,77	NA	NA	NA	0.432257	0.32079	Bacillus cereus M4A2_1b	inhibitory	no_inhibitory	100	0	3	0
Myc_A43C_c00006_region001	A43C	T1PKS	27	NA	NA	NA	0.42118	0.113906	Mycobacterium A43C	inhibitory	inhibitory	100	23.2498	3	1
Aci_C21A_c00003_region001	C21A	arylpolyene	13	NA	NA	NA	0.421035	0.197842	Acinetobacter radioresistens C21A	inhibitory	inhibitory	21.8026	33.9859	1	2
Aci_C30P_c00003_region001	C30P	arylpolyene	13	NA	NA	NA	0.421035	0.197842	Acinetobacter radioresistens C30P	inhibitory	inhibitory	26.2694	47.4662	1	3
Met_M6A4_1b_c00009_region001	M6A4_1b	T1PKS	18	BGC0001273	asperlactone	Anti-fungal	0.419667	0.131797	Methylobacterium M6A4_1b	inhibitory	no_inhibitory	60.621	0	2	0
Xan_A53D_c00010_region001	A53D	T1PKS	18	BGC0001273	asperlactone	Anti-fungal	0.417876	0.143972	Xanthobacteraceae A53D	inhibitory	no_inhibitory	70.3677	0	2	0
Myc_C31M_c00001_region001	C31M	NRPS-like,NRPS	20,65	NA	NA	NA	0.412827	0.22199	Mycobacterium C31M	no_inhibitory	no_inhibitory	3.22056	0	0	0
Met_D53M_c00055_region001	D53M	T1PKS	18	NA	NA	NA	0.409394	0.163482	Methylobacterium D53M	inhibitory	no_inhibitory	88.1378	0	2	0
Mic_C23T_c00012_region001	C23T	lanthipeptide	0	NA	NA	NA	0.404649	0.0868724	Microbacterium C23T	inhibitory	inhibitory	96.5173	18.0848	3	1
Bac_M5A3_1b_c00009_region001	M5A3_1b	terpene	71	NA	NA	NA	0.396438	0.319893	Bacillus M5A3_1b	inhibitory	inhibitory	98.5301	40.682	3	2
Myc_A43C_c00001_region001	A43C	NRPS,T1PKS	60,20	BGC0001021	mycobactin	Metal-uptake	0.390449	0.184658	Mycobacterium A43C	inhibitory	inhibitory	100	23.2498	3	1
Met_A51R_c00014_region001	A51R	NAPAA	22	NA	NA	NA	0.387689	0.157721	Methylobacterium brachiatum A51R	inhibitory	inhibitory	100	26.905	3	1
Met_A52L_c00016_region002	A52L	NAPAA	22	NA	NA	NA	0.387689	0.157721	Methylobacterium brachiatum A52L	inhibitory	no_inhibitory	72.6588	0	2	0
Met_D53B_c00014_region002	D53B	NAPAA	22	NA	NA	NA	0.387689	0.157721	Methylobacterium brachiatum D53B	inhibitory	no_inhibitory	97.1152	0	3	0
Met_M6A1_2c_c00010_region001	M6A1_2c	NAPAA	22	NA	NA	NA	0.387689	0.157721	Methylobacterium mesophilicum M6A1_2c	inhibitory	inhibitory	99.5328	27.1349	3	2
Met_M6A2_2b_c00014_region001	M6A2_2b	NAPAA	22	NA	NA	NA	0.387689	0.157721	Methylobacterium mesophilicum M6A2_2b	inhibitory	inhibitory	87.2492	45.9498	2	2
Met_M6A4_1c_c00009_region001	M6A4_1c	NAPAA	22	NA	NA	NA	0.387689	0.157721	Methylobacterium mesophilicum M6A4_1c	inhibitory	no_inhibitory	91.6186	0	3	0
Bac_D48C_c00006_region001	D48C	terpene	71	NA	NA	NA	0.386304	0.343567	Bacillus D48C	inhibitory	inhibitory	92.0017	22.7311	3	1
Bac_M4A2_1b_c00006_region001	M4A2_1b	terpene	71	NA	NA	NA	0.386277	0.343419	Bacillus cereus M4A2_1b	inhibitory	no_inhibitory	100	0	3	0
Rho_M1A6_2h_c00011_region001	M1A6_2h	NRPS	106	BGC0001641	kolossin	Anti-bacterial	0.385615	0.163038	Rhodococcus M1A6_2h	inhibitory	no_inhibitory	98.7063	0	3	0
Mic_M1A1_1b_c00001_region003	M1A1_1b	betalactone	28	NA	NA	NA	0.3845	0.357634	Microbacterium M1A1_1b	no_inhibitory	inhibitory	0	95.679	0	3
Met_A51R_c00021_region001	A51R	T1PKS	18	NA	NA	NA	0.379813	0.125453	Methylobacterium brachiatum A51R	inhibitory	inhibitory	100	26.905	3	1
Met_A52L_c00003_region001	A52L	T1PKS	18	NA	NA	NA	0.379813	0.125453	Methylobacterium brachiatum A52L	inhibitory	no_inhibitory	72.6588	0	2	0
Wil_M5A3_1d_c00003_region001	M5A3_1d	NRPS	57	NA	NA	NA	0.373186	0.113026	Williamsia M5A3_1d	no_inhibitory	no_inhibitory	0	0	0	0
Ent_C32K_c00013_region001	C32K	arylpolyene	21	NA	NA	NA	0.37209	0.191767	Enterobacter hormaechei C32K	inhibitory	no_inhibitory	73.3993	0	2	0
Met_D48H_c00001_region003	D48H	NAPAA	18	NA	NA	NA	0.363939	0.145136	Methylobacterium D48H	inhibitory	no_inhibitory	100	0	3	0
Met_D53M_c00002_region002	D53M	NAPAA	18	NA	NA	NA	0.363939	0.145136	Methylobacterium D53M	inhibitory	no_inhibitory	88.1378	0	2	0
Met_D54C_c00002_region002	D54C	NAPAA	18	NA	NA	NA	0.363939	0.145136	Methylobacterium D54C	inhibitory	inhibitory	82.4973	20.699	2	1
Met_A42B_c00001_region001	A42B	NAPAA	18	NA	NA	NA	0.363771	0.144795	Methylobacterium radiotolerans A42B	inhibitory	no_inhibitory	100	0	3	0
Met_A51B_c00013_region001	A51B	NAPAA	18	NA	NA	NA	0.363771	0.144795	Methylobacterium fujisawaense A51B	inhibitory	no_inhibitory	98.5684	0	3	0
Met_D52G_c00002_region002	D52G	NAPAA	18	NA	NA	NA	0.363771	0.144795	Methylobacterium fujisawaense D52G	no_inhibitory	no_inhibitory	13.6354	0	0	0
Bac_M6A3_1a_c00006_region001	M6A3_1a	terpene	71	NA	NA	NA	0.357247	0.30399	Bacillus mycoides M6A3_1a	inhibitory	inhibitory	84.7573	11.8271	2	0
Met_D54C_c00023_region001	D54C	T1PKS	18	NA	NA	NA	0.352513	0.137851	Methylobacterium D54C	inhibitory	inhibitory	82.4973	20.699	2	1
Myc_C31M_c00008_region001	C31M	T1PKS,betalactone,NRPS	29,31,72	NA	NA	NA	0.351402	0.11352	Mycobacterium C31M	no_inhibitory	no_inhibitory	3.22056	0	0	0
Bac_D48C_c00012_region001	D48C	NRPS,NRPS-like	77,0	NA	NA	NA	0.350515	0.335853	Bacillus D48C	inhibitory	inhibitory	92.0017	22.7311	3	1
Mic_M2A3_1c_c00003_region001	M2A3_1c	RRE-containing	3	NA	NA	NA	0.348922	0.189683	Microbacterium paraoxydans M2A3_1c	inhibitory	no_inhibitory	100	0	3	0
Rho_C26F_c00005_region001	C26F	NRPS	93	NA	NA	NA	0.347495	0.308027	Rhodococcus C26F	inhibitory	inhibitory	96.5764	18.7565	3	1
Met_D53B_c00020_region001	D53B	T1PKS	18	NA	NA	NA	0.347366	0.122215	Methylobacterium brachiatum D53B	inhibitory	no_inhibitory	97.1152	0	3	0
Bac_M5A3_1b_c00010_region001	M5A3_1b	NRPS	78	BGC0000368	griseobactin	Metal-uptake	0.347081	0.29479	Bacillus M5A3_1b	inhibitory	inhibitory	98.5301	40.682	3	2
Bac_D48C_c00013_region001	D48C	NRPS	78	BGC0000368	griseobactin	Metal-uptake	0.33961	0.296859	Bacillus D48C	inhibitory	inhibitory	92.0017	22.7311	3	1
Wil_M5A3_1d_c00002_region003	M5A3_1d	NAPAA	25	BGC0002174	ε-Poly-L-lysine	Anti-fungal	0.335474	0.201648	Williamsia M5A3_1d	no_inhibitory	no_inhibitory	0	0	0	0
Rho_C26F_c00001_region002	C26F	terpene	73	NA	NA	NA	0.334492	0.112398	Rhodococcus C26F	inhibitory	inhibitory	96.5764	18.7565	3	1
Sta_M4A5_2d_c00017_region001	M4A5_2d	T3PKS	15	NA	NA	NA	0.331163	0.245903	Staphylococcus epidermidis M4A5_2d	inhibitory	no_inhibitory	98.0903	0	3	0
Pse_M6A8_2a_c00027_region001	M6A8_2a	thiopeptide	10	NA	NA	NA	0.331021	0.268182	Pseudomonas monsensis M6A8_2a	inhibitory	no_inhibitory	100	0	3	0
Met_D48H_c00013_region001	D48H	T1PKS	18	NA	NA	NA	0.330316	0.140318	Methylobacterium D48H	inhibitory	no_inhibitory	100	0	3	0
Met_M6A2_2b_c00050_region001	M6A2_2b	T1PKS	18	NA	NA	NA	0.329432	0.103393	Methylobacterium mesophilicum M6A2_2b	inhibitory	inhibitory	87.2492	45.9498	2	2
Myc_C31M_c00007_region001	C31M	T1PKS,NRPS	20,60	BGC0001021	mycobactin	Metal-uptake	0.321668	0.163999	Mycobacterium C31M	no_inhibitory	no_inhibitory	3.22056	0	0	0
Met_C33D_c00023_region001	C33D	NAPAA	18	NA	NA	NA	0.321107	0.137394	Methylobacterium C33D	inhibitory	no_inhibitory	82.7772	0	2	0
Met_D52G_c00029_region001	D52G	T1PKS	18	NA	NA	NA	0.318666	0.1572	Methylobacterium fujisawaense D52G	no_inhibitory	no_inhibitory	13.6354	0	0	0
Mic_C23T_c00018_region001	C23T	NRPS,NRPS-like	53,12	NA	NA	NA	0.31779	0.120501	Microbacterium C23T	inhibitory	inhibitory	96.5173	18.0848	3	1
Cry_M5A1_1a_c00008_region001	M5A1_1a	hglE-KS,T1PKS	0,1	NA	NA	NA	0.317718	0.132283	Chryseobacterium M5A1_1a	inhibitory	inhibitory	100	35.9927	3	2
Rho_C26F_c00019_region001	C26F	NRPS,T1PKS	98,32	NA	NA	NA	0.315403	0.160947	Rhodococcus C26F	inhibitory	inhibitory	96.5764	18.7565	3	1
Mic_M1A1_1b_c00003_region001	M1A1_1b	terpene	63	NA	NA	NA	0.314596	0.0968465	Microbacterium M1A1_1b	no_inhibitory	inhibitory	0	95.679	0	3
Bac_M6A3_1a_c00052_region001	M6A3_1a	betalactone	32	BGC0001095	fengycin	Anti-fungal	0.313929	0.0723101	Bacillus mycoides M6A3_1a	inhibitory	inhibitory	84.7573	11.8271	2	0
Pse_M6A8_2a_c00004_region001	M6A8_2a	RRE-containing	8	NA	NA	NA	0.312219	0.250056	Pseudomonas monsensis M6A8_2a	inhibitory	no_inhibitory	100	0	3	0
Bac_M4A2_1b_c00042_region001	M4A2_1b	NRPS	78	BGC0000368	griseobactin	Metal-uptake	0.311833	0.312101	Bacillus cereus M4A2_1b	inhibitory	no_inhibitory	100	0	3	0
Met_A51B_c00038_region001	A51B	T1PKS	18	NA	NA	NA	0.311404	0.155154	Methylobacterium fujisawaense A51B	inhibitory	no_inhibitory	98.5684	0	3	0
Pse_M6A8_2a_c00046_region001	M6A8_2a	NRPS	89	BGC0001189	taiwachelin	Metal-uptake	0.310675	0.239894	Pseudomonas monsensis M6A8_2a	inhibitory	no_inhibitory	100	0	3	0
Aci_M4A4_1c_c00009_region001	M4A4_1c	arylpolyene	13	NA	NA	NA	0.310309	0.15222	Acinetobacter radioresistens M4A4_1c	inhibitory	no_inhibitory	100	0	3	0
Met_A54F_c00024_region001	A54F	T1PKS	18	NA	NA	NA	0.309652	0.155105	Methylobacterium A54F	inhibitory	inhibitory	49.0635	21.6235	1	1
Met_A42B_c00026_region001	A42B	T1PKS	18	NA	NA	NA	0.305131	0.199813	Methylobacterium radiotolerans A42B	inhibitory	no_inhibitory	100	0	3	0
Met_D48H_c00001_region004	D48H	terpene	27	NA	NA	NA	0.304901	0.167266	Methylobacterium D48H	inhibitory	no_inhibitory	100	0	3	0
Met_D53M_c00002_region001	D53M	terpene	27	NA	NA	NA	0.304901	0.167266	Methylobacterium D53M	inhibitory	no_inhibitory	88.1378	0	2	0
Met_D54C_c00002_region001	D54C	terpene	27	NA	NA	NA	0.304901	0.167266	Methylobacterium D54C	inhibitory	inhibitory	82.4973	20.699	2	1
Bru_D45D_c00029_region001	D45D	NRPS	78	BGC0000417	rhodochelin	Metal-uptake	0.30433	0.134843	Brucellaceae D45D	inhibitory	no_inhibitory	95.6614	0	3	0
Myc_A43C_c00005_region001	A43C	NAPAA	26	BGC0002174	ε-Poly-L-lysine	Anti-fungal	0.301871	0.0821135	Mycobacterium A43C	inhibitory	inhibitory	100	23.2498	3	1
Sph_M6A6_1c_c00002_region001	M6A6_1c	terpene	78	NA	NA	NA	0.297374	0.153322	Sphingomonas M6A6_1c	no_inhibitory	no_inhibitory	13.9032	0	0	0
Met_D54C_c00041_region001	D54C	NRPS	30	NA	NA	NA	0.294118	0.154245	Methylobacterium D54C	inhibitory	inhibitory	82.4973	20.699	2	1
Bru_C25G_c00013_region001	C25G	redox-cofactor	3	NA	NA	NA	0.294096	0.124084	Brucellaceae C25G	inhibitory	inhibitory	86.8957	17.0313	2	0
Bur_C24C_c00013_region001	C24C	betalactone	16	NA	NA	NA	0.293604	0.125237	Comamonas C24C	no_inhibitory	inhibitory	9.02249	23.0783	0	1
Sta_M5A6_1b_c00005_region001	M5A6_1b	terpene,T3PKS	88,15	NA	NA	NA	0.292837	0.255328	Staphylococcus epidermidis M5A6_1b	inhibitory	no_inhibitory	95.757	0	3	0
Met_C33D_c00014_region001	C33D	terpene	27	NA	NA	NA	0.292652	0.171451	Methylobacterium C33D	inhibitory	no_inhibitory	82.7772	0	2	0
Met_M6A4_1b_c00054_region001	M6A4_1b	NRPS	31	NA	NA	NA	0.292261	0.229236	Methylobacterium M6A4_1b	inhibitory	no_inhibitory	60.621	0	2	0
Pse_M5A4_2d_c00001_region005	M5A4_2d	betalactone	34	NA	NA	NA	0.289762	0.128255	Pseudomonas M5A4_2d	inhibitory	inhibitory	100	32.1337	3	2
Pse_M6A8_2a_c00007_region001	M6A8_2a	betalactone	34	NA	NA	NA	0.289762	0.128255	Pseudomonas monsensis M6A8_2a	inhibitory	no_inhibitory	100	0	3	0
Rho_C26F_c00006_region001	C26F	NRPS	94	NA	NA	NA	0.287954	0.170639	Rhodococcus C26F	inhibitory	inhibitory	96.5764	18.7565	3	1
Rho_C26F_c00025_region001	C26F	NRPS,RiPP-like	99,41	NA	NA	NA	0.286322	0.323584	Rhodococcus C26F	inhibitory	inhibitory	96.5764	18.7565	3	1
Ent_C31A_c00038_region001	C31A	arylpolyene	21	NA	NA	NA	0.285269	0.134396	Enterobacter bugandensis C31A	inhibitory	inhibitory	100	16.6428	3	0
Ent_C31F_c00039_region001	C31F	arylpolyene	21	NA	NA	NA	0.285269	0.134396	Enterobacter bugandensis C31F	inhibitory	inhibitory	100	20.1891	3	1
Aci_C26G_region001	C26G	arylpolyene	13	NA	NA	NA	0.283356	0.162317	Acinetobacter C26G	inhibitory	inhibitory	50.2318	71.733	2	3
Aci_C26M_region001	C26M	arylpolyene	13	NA	NA	NA	0.283356	0.162317	Acinetobacter C26M	inhibitory	inhibitory	42.3386	44.7123	1	2
Wil_M5A3_1d_c00004_region003	M5A3_1d	NRPS,NRPS-like	59,15	NA	NA	NA	0.281367	0.107868	Williamsia M5A3_1d	no_inhibitory	no_inhibitory	0	0	0	0
Aci_C32I_region005	C32I	arylpolyene	13	NA	NA	NA	0.280265	0.161656	Acinetobacter C32I	inhibitory	inhibitory	43.9331	87.1565	1	3
Aci_C26G_region006	C26G	RiPP-like	6	NA	NA	NA	0.279658	0.196456	Acinetobacter C26G	inhibitory	inhibitory	50.2318	71.733	2	3
Aci_C26M_region006	C26M	RiPP-like	6	NA	NA	NA	0.279658	0.196456	Acinetobacter C26M	inhibitory	inhibitory	42.3386	44.7123	1	2
Aci_C32I_region007	C32I	RiPP-like	6	NA	NA	NA	0.279658	0.196456	Acinetobacter C32I	inhibitory	inhibitory	43.9331	87.1565	1	3
Mic_M4A5_1d_c00001_region001	M4A5_1d	T3PKS	5	NA	NA	NA	0.27922	0.121494	Microbacterium M4A5_1d	inhibitory	no_inhibitory	94.8248	0	3	0
Kle_M4A8_2a_c00001_region001	M4A8_2a	NRPS	23	NA	NA	NA	0.278676	0.130057	Klebsiella grimontii M4A8_2a	inhibitory	inhibitory	99.4235	28.3526	3	2
Pse_M5A4_2d_c00004_region001	M5A4_2d	RiPP-like	37	NA	NA	NA	0.277094	0.173833	Pseudomonas M5A4_2d	inhibitory	inhibitory	100	32.1337	3	2
Aci_M5A5_2a_c00006_region001	M5A5_2a	arylpolyene	10	NA	NA	NA	0.276435	0.152373	Acinetobacter M5A5_2a	inhibitory	no_inhibitory	100	0	3	0
Bac_M6A3_1a_c00022_region001	M6A3_1a	RiPP-like	13	NA	NA	NA	0.275611	0.113519	Bacillus mycoides M6A3_1a	inhibitory	inhibitory	84.7573	11.8271	2	0
Rho_C26F_c00001_region001	C26F	T1PKS	31	NA	NA	NA	0.273771	0.0861684	Rhodococcus C26F	inhibitory	inhibitory	96.5764	18.7565	3	1
Bre_M1A4_2e_c00002_region002	M1A4_2e	NRPS	13	BGC0000417	rhodochelin	Metal-uptake	0.272829	0.276387	Brevundimonas M1A4_2e	inhibitory	inhibitory	95.4231	31.4459	3	2
Met_A49B_586_region001	A49B	terpene	61	NA	NA	NA	0.271565	0.200872	Methylobacterium A49B	no_inhibitory	no_inhibitory	17.034	0	0	0
Met_A51R_c00014_region002	A51R	terpene	61	NA	NA	NA	0.271565	0.200872	Methylobacterium brachiatum A51R	inhibitory	inhibitory	100	26.905	3	1
Met_D53B_c00014_region001	D53B	terpene	61	NA	NA	NA	0.271565	0.200872	Methylobacterium brachiatum D53B	inhibitory	no_inhibitory	97.1152	0	3	0
Pse_M6A8_2a_c00005_region001	M6A8_2a	RiPP-like	37	NA	NA	NA	0.269886	0.0392258	Pseudomonas monsensis M6A8_2a	inhibitory	no_inhibitory	100	0	3	0
Sta_M4A8_2e_c00002_region002	M4A8_2e	T3PKS	15	NA	NA	NA	0.267949	0.238822	Staphylococcus succinus M4A8_2e	inhibitory	no_inhibitory	91.6581	0	3	0
Rho_C26F_c00003_region001	C26F	NRPS	106	NA	NA	NA	0.267123	0.113263	Rhodococcus C26F	inhibitory	inhibitory	96.5764	18.7565	3	1
Myc_C31M_c00002_region002	C31M	T1PKS,NRPS	25,66	NA	NA	NA	0.265849	0.102862	Mycobacterium C31M	no_inhibitory	no_inhibitory	3.22056	0	0	0
Met_D53M_c00023_region001	D53M	NRPS	30	NA	NA	NA	0.265593	0.129631	Methylobacterium D53M	inhibitory	no_inhibitory	88.1378	0	2	0
Aci_M5A5_2a_c00009_region001	M5A5_2a	RiPP-like	9	NA	NA	NA	0.262419	0.118065	Acinetobacter M5A5_2a	inhibitory	no_inhibitory	100	0	3	0
Mic_C23T_c00036_region001	C23T	resorcinol	3	NA	NA	NA	0.261035	0.119024	Microbacterium C23T	inhibitory	inhibitory	96.5173	18.0848	3	1
Rho_M1A6_2h_c00007_region001	M1A6_2h	terpene	76	NA	NA	NA	0.258651	0.0382157	Rhodococcus M1A6_2h	inhibitory	no_inhibitory	98.7063	0	3	0
Met_A42B_c00001_region002	A42B	terpene	61	NA	NA	NA	0.257511	0.107622	Methylobacterium radiotolerans A42B	inhibitory	no_inhibitory	100	0	3	0
Met_A51B_c00034_region001	A51B	terpene	27	NA	NA	NA	0.257511	0.107622	Methylobacterium fujisawaense A51B	inhibitory	no_inhibitory	98.5684	0	3	0
Bur_C24C_c00018_region001	C24C	terpene	8	NA	NA	NA	0.256641	0.0594382	Comamonas C24C	no_inhibitory	inhibitory	9.02249	23.0783	0	1
Rho_M1A6_2h_c00006_region005	M1A6_2h	RiPP-like	42	NA	NA	NA	0.254783	0.139965	Rhodococcus M1A6_2h	inhibitory	no_inhibitory	98.7063	0	3	0
Pse_M6A8_2a_c00028_region001	M6A8_2a	NRPS	87	BGC0000413,BGC0002518	Pf-5 pyoverdine,syringafactin A	Anti-fungal,Anti-amoeba	0.254566	0.198298	Pseudomonas monsensis M6A8_2a	inhibitory	no_inhibitory	100	0	3	0
Met_A52L_c00016_region001	A52L	terpene	61	NA	NA	NA	0.253881	0.0998844	Methylobacterium brachiatum A52L	inhibitory	no_inhibitory	72.6588	0	2	0
Met_D52G_c00002_region001	D52G	terpene	27	NA	NA	NA	0.253881	0.0998844	Methylobacterium fujisawaense D52G	no_inhibitory	no_inhibitory	13.6354	0	0	0
Myc_A43C_c00018_region001	A43C	NRPS,NRPS-like	68,17	NA	NA	NA	0.253298	0.137142	Mycobacterium A43C	inhibitory	inhibitory	100	23.2498	3	1
Cry_M5A1_1a_c00009_region001	M5A1_1a	arylpolyene,resorcinol	14,2	BGC0000838	flexirubin	Anti-bacterial	0.251949	0.0880739	Chryseobacterium M5A1_1a	inhibitory	inhibitory	100	35.9927	3	2
Rho_C26F_c00031_region001	C26F	terpene	77	NA	NA	NA	0.251219	0.337916	Rhodococcus C26F	inhibitory	inhibitory	96.5764	18.7565	3	1
Rho_M1A6_2h_c00009_region001	M1A6_2h	terpene	77	NA	NA	NA	0.251219	0.337916	Rhodococcus M1A6_2h	inhibitory	no_inhibitory	98.7063	0	3	0
Mic_M1A1_1b_c00002_region001	M1A1_1b	T3PKS	2	NA	NA	NA	0.249378	0.159221	Microbacterium M1A1_1b	no_inhibitory	inhibitory	0	95.679	0	3
Bac_M5A3_1b_c00006_region002	M5A3_1b	betalactone	32	BGC0001095	fengycin	Anti-fungal	0.248811	0.0802983	Bacillus M5A3_1b	inhibitory	inhibitory	98.5301	40.682	3	2
Aci_A45P_c00024_region001	A45P	arylpolyene	2	NA	NA	NA	0.247005	0.204316	Acinetobacter pittii A45P	inhibitory	inhibitory	92.5365	27.7391	3	2
Aci_A47H_c00028_region001	A47H	arylpolyene	2	NA	NA	NA	0.247005	0.204316	Acinetobacter pittii A47H	inhibitory	inhibitory	94.8886	27.4072	3	2
Sta_A46H_c00001_region002	A46H	T3PKS	12	NA	NA	NA	0.246708	0.211756	Staphylococcus saprophyticus A46H	no_inhibitory	inhibitory	0	18.0735	0	1
Sta_A51J_c00002_region002	A51J	T3PKS	12	NA	NA	NA	0.246708	0.211756	Staphylococcus saprophyticus A51J	inhibitory	no_inhibitory	85.9512	0	2	0
Sta_A53A_c00002_region002	A53A	T3PKS	12	NA	NA	NA	0.246708	0.211756	Staphylococcus saprophyticus A53A	inhibitory	inhibitory	100	22.1945	3	1
Myc_C31M_c00002_region001	C31M	redox-cofactor	23	NA	NA	NA	0.2467	0.0814008	Mycobacterium C31M	no_inhibitory	no_inhibitory	3.22056	0	0	0
Bur_C24C_c00001_region001	C24C	betalactone	15	NA	NA	NA	0.24627	0.143664	Comamonas C24C	no_inhibitory	inhibitory	9.02249	23.0783	0	1
Bac_D48C_c00002_region002	D48C	NRPS	74	NA	NA	NA	0.245351	0.170621	Bacillus D48C	inhibitory	inhibitory	92.0017	22.7311	3	1
Met_M6A4_1b_c00005_region001	M6A4_1b	terpene	57	NA	NA	NA	0.244475	0.122607	Methylobacterium M6A4_1b	inhibitory	no_inhibitory	60.621	0	2	0
Mic_C23T_c00023_region001	C23T	T3PKS	1	NA	NA	NA	0.244415	0.166703	Microbacterium C23T	inhibitory	inhibitory	96.5173	18.0848	3	1
Pse_M5A4_2d_c00006_region001	M5A4_2d	NRPS	82	BGC0001189	taiwachelin	Metal-uptake	0.243346	0.171734	Pseudomonas M5A4_2d	inhibitory	inhibitory	100	32.1337	3	2
Met_A52T_c00203_region001	A52T	NRPS,NRPS-like	30,6	NA	NA	NA	0.2411	0.0496434	Methylobacterium A52T	inhibitory	inhibitory	74.9193	23.312	2	1
Bac_M6A3_1a_c00075_region001	M6A3_1a	NRPS	12	NA	NA	NA	0.240909	0.0963465	Bacillus mycoides M6A3_1a	inhibitory	inhibitory	84.7573	11.8271	2	0
Met_D52G_c00001_region001	D52G	NRPS-like,NRPS	9,27	NA	NA	NA	0.239527	0.0699701	Methylobacterium fujisawaense D52G	no_inhibitory	no_inhibitory	13.6354	0	0	0
Wil_M5A3_1d_c00004_region002	M5A3_1d	terpene	76	NA	NA	NA	0.238059	0.0469159	Williamsia M5A3_1d	no_inhibitory	no_inhibitory	0	0	0	0
Met_A52T_c00022_region001	A52T	NAPAA	18	NA	NA	NA	0.238038	0.105362	Methylobacterium A52T	inhibitory	inhibitory	74.9193	23.312	2	1
Met_A52T_c00080_region001	A52T	terpene	27	NA	NA	NA	0.237466	0.124423	Methylobacterium A52T	inhibitory	inhibitory	74.9193	23.312	2	1
Met_A51B_c00001_region001	A51B	NRPS-like,NRPS	9,27	NA	NA	NA	0.2369	0.0707244	Methylobacterium fujisawaense A51B	inhibitory	no_inhibitory	98.5684	0	3	0
Met_A52T_c00008_region001	A52T	T1PKS	18	NA	NA	NA	0.233737	0.130941	Methylobacterium A52T	inhibitory	inhibitory	74.9193	23.312	2	1
Mic_M1A1_1b_c00006_region001	M1A1_1b	linaridin	1	NA	NA	NA	0.230436	0.0766358	Microbacterium M1A1_1b	no_inhibitory	inhibitory	0	95.679	0	3
Bac_D48C_c00005_region001	D48C	LAP,RiPP-like	5,12	NA	NA	NA	0.230354	0.082173	Bacillus D48C	inhibitory	inhibitory	92.0017	22.7311	3	1
Bac_M6A3_1a_c00019_region001	M6A3_1a	LAP,RiPP-like	5,12	NA	NA	NA	0.230265	0.0677307	Bacillus mycoides M6A3_1a	inhibitory	inhibitory	84.7573	11.8271	2	0
Ent_C23F_c00004_region001	C23F	arylpolyene	21	NA	NA	NA	0.23015	0.103256	Enterobacteriaceae C23F	inhibitory	inhibitory	100	41.6554	3	2
Ent_C34A_c00008_region001	C34A	arylpolyene	21	NA	NA	NA	0.23015	0.103256	Enterobacteriaceae C34A	inhibitory	inhibitory	100	22.1533	3	1
Ent_C34B_c00008_region001	C34B	arylpolyene	21	NA	NA	NA	0.23015	0.103256	Enterobacteriaceae C34B	inhibitory	inhibitory	100	21.8987	3	1
Ent_C34L_c00008_region001	C34L	arylpolyene	21	NA	NA	NA	0.23015	0.103256	Enterobacteriaceae C34L	inhibitory	inhibitory	100	43.8325	3	2
Myc_A43C_c00027_region001	A43C	NRPS,NRPS-like,NAGGN	67,18,1	NA	NA	NA	0.22994	0.0719313	Mycobacterium A43C	inhibitory	inhibitory	100	23.2498	3	1
Myc_A43C_c00032_region001	A43C	NRPS-like,NRPS	19,64	NA	NA	NA	0.229183	0.0980455	Mycobacterium A43C	inhibitory	inhibitory	100	23.2498	3	1
Rho_C26F_c00020_region001	C26F	NAPAA	28	NA	NA	NA	0.228547	0.108088	Rhodococcus C26F	inhibitory	inhibitory	96.5764	18.7565	3	1
Met_A54F_c00017_region001	A54F	terpene	57	NA	NA	NA	0.227553	0.109543	Methylobacterium A54F	inhibitory	inhibitory	49.0635	21.6235	1	1
Pse_M5A4_2d_c00001_region006	M5A4_2d	thiopeptide	9	NA	NA	NA	0.22576	0.203414	Pseudomonas M5A4_2d	inhibitory	inhibitory	100	32.1337	3	2
Rho_C26F_c00014_region001	C26F	NRPS,redox-cofactor	96,23	BGC0000385	lysobactin	Anti-bacterial	0.225731	0.148256	Rhodococcus C26F	inhibitory	inhibitory	96.5764	18.7565	3	1
Rho_C26F_c00013_region003	C26F	betalactone	36	NA	NA	NA	0.224974	0.0517684	Rhodococcus C26F	inhibitory	inhibitory	96.5764	18.7565	3	1
Bac_M4A2_1b_c00044_region001	M4A2_1b	LAP,RiPP-like	5,12	NA	NA	NA	0.224648	0.0785625	Bacillus cereus M4A2_1b	inhibitory	no_inhibitory	100	0	3	0
Bac_M5A3_1b_c00002_region001	M5A3_1b	LAP,RiPP-like	5,12	NA	NA	NA	0.224648	0.0785625	Bacillus M5A3_1b	inhibitory	inhibitory	98.5301	40.682	3	2
Aci_M5A5_2a_c00003_region001	M5A5_2a	NAPAA	4	NA	NA	NA	0.224435	0.0986765	Acinetobacter M5A5_2a	inhibitory	no_inhibitory	100	0	3	0
Pse_M6A8_2a_c00059_region001	M6A8_2a	NRPS	31	BGC0002518	syringafactin A	Anti-amoeba	0.223392	0.12981	Pseudomonas monsensis M6A8_2a	inhibitory	no_inhibitory	100	0	3	0
Rho_M1A6_2h_c00014_region001	M1A6_2h	NRPS	108	BGC0000417	rhodochelin	Metal-uptake	0.223031	0.159776	Rhodococcus M1A6_2h	inhibitory	no_inhibitory	98.7063	0	3	0
Pse_M5A4_2d_c00002_region002	M5A4_2d	RiPP-like	36	NA	NA	NA	0.222869	0.0647353	Pseudomonas M5A4_2d	inhibitory	inhibitory	100	32.1337	3	2
Pse_M6A8_2a_c00001_region002	M6A8_2a	RiPP-like	36	NA	NA	NA	0.222869	0.0647353	Pseudomonas monsensis M6A8_2a	inhibitory	no_inhibitory	100	0	3	0
Met_A42B_c00018_region001	A42B	NRPS-like,NRPS	10,28	NA	NA	NA	0.222802	0.0702986	Methylobacterium radiotolerans A42B	inhibitory	no_inhibitory	100	0	3	0
Aci_A45P_c00056_region001	A45P	RiPP-like	9	NA	NA	NA	0.222287	0.193416	Acinetobacter pittii A45P	inhibitory	inhibitory	92.5365	27.7391	3	2
Aci_A47H_c00004_region001	A47H	RiPP-like	9	NA	NA	NA	0.222287	0.193416	Acinetobacter pittii A47H	inhibitory	inhibitory	94.8886	27.4072	3	2
Sta_M4A8_2e_c00002_region003	M4A8_2e	siderophore	31	BGC0000944	staphyloferrin A	Metal-uptake	0.220546	0.128742	Staphylococcus succinus M4A8_2e	inhibitory	no_inhibitory	91.6581	0	3	0
Myc_A43C_c00008_region001	A43C	NRPS-like,terpene,NRPS	16,68,61	NA	NA	NA	0.220495	0.208076	Mycobacterium A43C	inhibitory	inhibitory	100	23.2498	3	1
Sta_M4A5_2d_c00011_region001	M4A5_2d	siderophore	31	BGC0000944	staphyloferrin A	Metal-uptake	0.219683	0.129471	Staphylococcus epidermidis M4A5_2d	inhibitory	no_inhibitory	98.0903	0	3	0
Sta_M5A6_1b_c00011_region001	M5A6_1b	siderophore	31	BGC0000944	staphyloferrin A	Metal-uptake	0.219683	0.129471	Staphylococcus epidermidis M5A6_1b	inhibitory	no_inhibitory	95.757	0	3	0
Rho_M1A6_2h_c00016_region001	M1A6_2h	T1PKS	31	NA	NA	NA	0.219205	0.0975406	Rhodococcus M1A6_2h	inhibitory	no_inhibitory	98.7063	0	3	0
Kle_M4A8_2a_c00002_region001	M4A8_2a	thiopeptide	7	NA	NA	NA	0.218534	0.0736714	Klebsiella grimontii M4A8_2a	inhibitory	inhibitory	99.4235	28.3526	3	2
Mic_C23T_c00021_region001	C23T	RRE-containing	2	NA	NA	NA	0.218533	0.0902986	Microbacterium C23T	inhibitory	inhibitory	96.5173	18.0848	3	1
Pse_M5A4_2d_c00011_region001	M5A4_2d	NRPS,NRPS-like	83,26	NA	NA	NA	0.218219	0.274936	Pseudomonas M5A4_2d	inhibitory	inhibitory	100	32.1337	3	2
Mic_M1A1_1b_c00001_region001	M1A1_1b	NAPAA	24	BGC0002174	ε-Poly-L-lysine	Anti-fungal	0.21708	0.100198	Microbacterium M1A1_1b	no_inhibitory	inhibitory	0	95.679	0	3
Myc_A43C_c00030_region001	A43C	T1PKS	30	NA	NA	NA	0.216789	0.08114	Mycobacterium A43C	inhibitory	inhibitory	100	23.2498	3	1
Rho_M1A6_2h_c00012_region001	M1A6_2h	NRPS	107	NA	NA	NA	0.216679	0.200563	Rhodococcus M1A6_2h	inhibitory	no_inhibitory	98.7063	0	3	0
Aci_A45P_c00039_region001	A45P	arylpolyene	2	NA	NA	NA	0.215299	0.0837437	Acinetobacter pittii A45P	inhibitory	inhibitory	92.5365	27.7391	3	2
Aci_A47H_c00056_region001	A47H	arylpolyene	13	NA	NA	NA	0.215299	0.0837437	Acinetobacter pittii A47H	inhibitory	inhibitory	94.8886	27.4072	3	2
Bac_M6A3_1a_c00058_region001	M6A3_1a	siderophore	13	BGC0000942	petrobactin	Metal-uptake	0.2152	0.086419	Bacillus mycoides M6A3_1a	inhibitory	inhibitory	84.7573	11.8271	2	0
Pse_M6A8_2a_c00022_region001	M6A8_2a	RiPP-like	40	NA	NA	NA	0.21492	0.169966	Pseudomonas monsensis M6A8_2a	inhibitory	no_inhibitory	100	0	3	0
Met_D54C_c00066_region001	D54C	NRPS	31	NA	NA	NA	0.214153	0.0944569	Methylobacterium D54C	inhibitory	inhibitory	82.4973	20.699	2	1
Met_D53M_c00070_region001	D53M	NRPS	31	NA	NA	NA	0.214025	0.0936187	Methylobacterium D53M	inhibitory	no_inhibitory	88.1378	0	2	0
Aci_C26G_region003	C26G	RiPP-like	7	NA	NA	NA	0.212213	0.231826	Acinetobacter C26G	inhibitory	inhibitory	50.2318	71.733	2	3
Aci_C26M_region003	C26M	RiPP-like	7	NA	NA	NA	0.212213	0.231826	Acinetobacter C26M	inhibitory	inhibitory	42.3386	44.7123	1	2
Met_A52T_c00277_region001	A52T	NRPS	47	NA	NA	NA	0.210937	0.084302	Methylobacterium A52T	inhibitory	inhibitory	74.9193	23.312	2	1
Bac_D48C_c00031_region001	D48C	NRPS	31	NA	NA	NA	0.209978	0.0962398	Bacillus D48C	inhibitory	inhibitory	92.0017	22.7311	3	1
Bac_D48C_c00009_region001	D48C	siderophore	13	BGC0000942	petrobactin	Metal-uptake	0.209766	0.0824338	Bacillus D48C	inhibitory	inhibitory	92.0017	22.7311	3	1
Bac_M4A2_1b_c00087_region001	M4A2_1b	siderophore	13	BGC0000942	petrobactin	Metal-uptake	0.209766	0.0824338	Bacillus cereus M4A2_1b	inhibitory	no_inhibitory	100	0	3	0
Bac_M4A2_1b_c00121_region001	M4A2_1b	NRPS	8	NA	NA	NA	0.209688	0.117086	Bacillus cereus M4A2_1b	inhibitory	no_inhibitory	100	0	3	0
Rho_C26F_c00004_region001	C26F	ectoine	3	NA	NA	NA	0.209377	0.100435	Rhodococcus C26F	inhibitory	inhibitory	96.5764	18.7565	3	1
Met_D54C_c00076_region001	D54C	NRPS	47	NA	NA	NA	0.209251	0.0896795	Methylobacterium D54C	inhibitory	inhibitory	82.4973	20.699	2	1
Met_A52T_c00257_region001	A52T	NRPS	31	NA	NA	NA	0.209048	0.0922842	Methylobacterium A52T	inhibitory	inhibitory	74.9193	23.312	2	1
Met_A52T_c00214_region001	A52T	NRPS	31	NA	NA	NA	0.208529	0.0864363	Methylobacterium A52T	inhibitory	inhibitory	74.9193	23.312	2	1
Wil_M5A3_1d_c00001_region001	M5A3_1d	arylpolyene	25	NA	NA	NA	0.208231	0.0663335	Williamsia M5A3_1d	no_inhibitory	no_inhibitory	0	0	0	0
Wil_M5A3_1d_c00003_region002	M5A3_1d	redox-cofactor,NRPS	22106	NA	NA	NA	0.207257	0.164002	Williamsia M5A3_1d	no_inhibitory	no_inhibitory	0	0	0	0
Mic_C23T_c00014_region001	C23T	NAPAA	23	BGC0002174	ε-Poly-L-lysine	Anti-fungal	0.20716	0.0720533	Microbacterium C23T	inhibitory	inhibitory	96.5173	18.0848	3	1
Cry_M5A1_1a_c00007_region001	M5A1_1a	NAPAA	5	BGC0002174	ε-Poly-L-lysine	Anti-fungal	0.207057	0.076321	Chryseobacterium M5A1_1a	inhibitory	inhibitory	100	35.9927	3	2
Sph_M1A8_2b_c00001_region001	M1A8_2b	T3PKS	8	NA	NA	NA	0.207037	0.103589	Sphingomonas M1A8_2b	no_inhibitory	no_inhibitory	0.63066	0	0	0
Met_D48H_c00010_region001	D48H	NRPS	29	NA	NA	NA	0.206418	0.173043	Methylobacterium D48H	inhibitory	no_inhibitory	100	0	3	0
Xan_A53D_c00004_region001	A53D	terpene	29	NA	NA	NA	0.205734	0.06882	Xanthobacteraceae A53D	inhibitory	no_inhibitory	70.3677	0	2	0
Myc_A43C_c00004_region001	A43C	redox-cofactor	23	NA	NA	NA	0.205678	0.0847933	Mycobacterium A43C	inhibitory	inhibitory	100	23.2498	3	1
Myc_C31M_c00020_region001	C31M	NAPAA	26	BGC0002174	ε-Poly-L-lysine	Anti-fungal	0.204975	0.162146	Mycobacterium C31M	no_inhibitory	no_inhibitory	3.22056	0	0	0
Bac_M4A2_1b_c00155_region001	M4A2_1b	betalactone	32	BGC0001095	fengycin	Anti-fungal	0.204504	0.0724847	Bacillus cereus M4A2_1b	inhibitory	no_inhibitory	100	0	3	0
Rho_C26F_c00098_region001	C26F	NRPS	31	NA	NA	NA	0.204423	0.0951405	Rhodococcus C26F	inhibitory	inhibitory	96.5764	18.7565	3	1
Bac_D48C_c00007_region002	D48C	betalactone	32	BGC0001095	fengycin	Anti-fungal	0.204283	0.0599568	Bacillus D48C	inhibitory	inhibitory	92.0017	22.7311	3	1
Bac_D48C_c00004_region001	D48C	RRE-containing,NRPS,NRPS-like	6,75,24	NA	NA	NA	0.204105	0.0961331	Bacillus D48C	inhibitory	inhibitory	92.0017	22.7311	3	1
Met_D54C_c00077_region001	D54C	NRPS	47	NA	NA	NA	0.203828	0.0792401	Methylobacterium D54C	inhibitory	inhibitory	82.4973	20.699	2	1
Met_A52T_c00288_region001	A52T	NRPS	47	NA	NA	NA	0.203365	0.116286	Methylobacterium A52T	inhibitory	inhibitory	74.9193	23.312	2	1
Aci_M5A5_2a_c00008_region001	M5A5_2a	siderophore	1	NA	NA	NA	0.203205	0.110215	Acinetobacter M5A5_2a	inhibitory	no_inhibitory	100	0	3	0
Ent_C32K_c00009_region001	C32K	redox-cofactor	4	NA	NA	NA	0.202912	0.0808827	Enterobacter hormaechei C32K	inhibitory	no_inhibitory	73.3993	0	2	0
Met_A49B_581_region001	A49B	NAPAA	18	NA	NA	NA	0.199888	0.097745	Methylobacterium A49B	no_inhibitory	no_inhibitory	17.034	0	0	0
Sta_A46H_c00004_region001	A46H	terpene	85	NA	NA	NA	0.199377	0.0850935	Staphylococcus saprophyticus A46H	no_inhibitory	inhibitory	0	18.0735	0	1
Sta_A51J_c00001_region001	A51J	terpene	85	NA	NA	NA	0.199377	0.0850935	Staphylococcus saprophyticus A51J	inhibitory	no_inhibitory	85.9512	0	2	0
Sta_A53A_c00001_region001	A53A	terpene	85	NA	NA	NA	0.199377	0.0850935	Staphylococcus saprophyticus A53A	inhibitory	inhibitory	100	22.1945	3	1
Aci_M5A5_2a_c00013_region001	M5A5_2a	arylpolyene	13	NA	NA	NA	0.199175	0.0933824	Acinetobacter M5A5_2a	inhibitory	no_inhibitory	100	0	3	0
Bac_D48C_c00007_region003	D48C	RiPP-like	34	NA	NA	NA	0.198818	0.103932	Bacillus D48C	inhibitory	inhibitory	92.0017	22.7311	3	1
Met_A52T_c00275_region001	A52T	NRPS	31	NA	NA	NA	0.198443	0.086332	Methylobacterium A52T	inhibitory	inhibitory	74.9193	23.312	2	1
Wil_M5A3_1d_c00001_region002	M5A3_1d	butyrolactone	0	NA	NA	NA	0.198432	0.0668274	Williamsia M5A3_1d	no_inhibitory	no_inhibitory	0	0	0	0
Met_M6A2_2b_c00031_region001	M6A2_2b	terpene	61	NA	NA	NA	0.198281	0.145392	Methylobacterium mesophilicum M6A2_2b	inhibitory	inhibitory	87.2492	45.9498	2	2
Met_M6A4_1c_c00045_region001	M6A4_1c	terpene	61	NA	NA	NA	0.198281	0.145392	Methylobacterium mesophilicum M6A4_1c	inhibitory	no_inhibitory	91.6186	0	3	0
Bac_M4A2_1b_c00183_region001	M4A2_1b	ranthipeptide	0	NA	NA	NA	0.198025	0.0783298	Bacillus cereus M4A2_1b	inhibitory	no_inhibitory	100	0	3	0
Cry_M5A1_1a_c00003_region001	M5A1_1a	RiPP-like	22	NA	NA	NA	0.198025	0.0783298	Chryseobacterium M5A1_1a	inhibitory	inhibitory	100	35.9927	3	2
Ent_C23F_c00005_region001	C23F	RiPP-like	27	NA	NA	NA	0.198025	0.0783298	Enterobacteriaceae C23F	inhibitory	inhibitory	100	41.6554	3	2
Ent_C34A_c00011_region001	C34A	RiPP-like	27	NA	NA	NA	0.198025	0.0783298	Enterobacteriaceae C34A	inhibitory	inhibitory	100	22.1533	3	1
Ent_C34B_c00018_region001	C34B	RiPP-like	27	NA	NA	NA	0.198025	0.0783298	Enterobacteriaceae C34B	inhibitory	inhibitory	100	21.8987	3	1
Ent_C34L_c00011_region001	C34L	RiPP-like	27	NA	NA	NA	0.198025	0.0783298	Enterobacteriaceae C34L	inhibitory	inhibitory	100	43.8325	3	2
Kle_M4A8_2a_c00012_region001	M4A8_2a	RiPP-like	27	NA	NA	NA	0.198025	0.0783298	Klebsiella grimontii M4A8_2a	inhibitory	inhibitory	99.4235	28.3526	3	2
Myc_A43C_c00011_region001	A43C	RiPP-like	29	NA	NA	NA	0.198025	0.0783298	Mycobacterium A43C	inhibitory	inhibitory	100	23.2498	3	1
Myc_C31M_c00008_region002	C31M	RiPP-like	29	NA	NA	NA	0.198025	0.0783298	Mycobacterium C31M	no_inhibitory	no_inhibitory	3.22056	0	0	0
Bru_C25G_c00008_region001	C25G	terpene	6	NA	NA	NA	0.198025	0.0783298	Brucellaceae C25G	inhibitory	inhibitory	86.8957	17.0313	2	0
Mic_M1A1_1b_c00008_region001	M1A1_1b	NRPS,NRPS-like	55,14	NA	NA	NA	0.197787	0.0951884	Microbacterium M1A1_1b	no_inhibitory	inhibitory	0	95.679	0	3
Bac_M4A2_1b_c00259_region001	M4A2_1b	lassopeptide	0	NA	NA	NA	0.19597	0.0989106	Bacillus cereus M4A2_1b	inhibitory	no_inhibitory	100	0	3	0
Bru_D45D_c00005_region001	D45D	NAGGN	0	NA	NA	NA	0.19597	0.0989106	Brucellaceae D45D	inhibitory	no_inhibitory	95.6614	0	3	0
Bac_M5A3_1b_c00005_region001	M5A3_1b	siderophore	13	BGC0000942	petrobactin	Metal-uptake	0.195877	0.0877477	Bacillus M5A3_1b	inhibitory	inhibitory	98.5301	40.682	3	2
Sta_M4A5_2d_c00021_region001	M4A5_2d	RiPP-like	43	NA	NA	NA	0.195464	0.0674171	Staphylococcus epidermidis M4A5_2d	inhibitory	no_inhibitory	98.0903	0	3	0
Mic_C23T_c00010_region001	C23T	terpene	65	NA	NA	NA	0.194415	0.130351	Microbacterium C23T	inhibitory	inhibitory	96.5173	18.0848	3	1
Mic_M4A5_1d_c00001_region002	M4A5_1d	terpene	65	NA	NA	NA	0.194415	0.130351	Microbacterium M4A5_1d	inhibitory	no_inhibitory	94.8248	0	3	0
Myc_C31M_c00014_region001	C31M	butyrolactone	1	NA	NA	NA	0.194343	0.0954431	Mycobacterium C31M	no_inhibitory	no_inhibitory	3.22056	0	0	0
Pse_M6A8_2a_c00049_region001	M6A8_2a	NRPS,NRPS-like	90,27	NA	NA	NA	0.193565	0.08068	Pseudomonas monsensis M6A8_2a	inhibitory	no_inhibitory	100	0	3	0
Pse_M5A4_2d_c00023_region001	M5A4_2d	NRPS,NRPS-like	90,27	NA	NA	NA	0.193547	0.0815772	Pseudomonas M5A4_2d	inhibitory	inhibitory	100	32.1337	3	2
Sph_M1A8_2b_c00003_region001	M1A8_2b	NAPAA	30	NA	NA	NA	0.193285	0.0955181	Sphingomonas M1A8_2b	no_inhibitory	no_inhibitory	0.63066	0	0	0
Bru_D45D_c00003_region001	D45D	terpene	7	NA	NA	NA	0.193033	0.0797667	Brucellaceae D45D	inhibitory	no_inhibitory	95.6614	0	3	0
Ent_C23F_c00001_region002	C23F	thiopeptide	6	NA	NA	NA	0.192485	0.0883884	Enterobacteriaceae C23F	inhibitory	inhibitory	100	41.6554	3	2
Ent_C34A_c00002_region002	C34A	thiopeptide	6	NA	NA	NA	0.192485	0.0883884	Enterobacteriaceae C34A	inhibitory	inhibitory	100	22.1533	3	1
Ent_C34B_c00002_region002	C34B	thiopeptide	6	NA	NA	NA	0.192485	0.0883884	Enterobacteriaceae C34B	inhibitory	inhibitory	100	21.8987	3	1
Ent_C34L_c00002_region001	C34L	thiopeptide	6	NA	NA	NA	0.192485	0.0883884	Enterobacteriaceae C34L	inhibitory	inhibitory	100	43.8325	3	2
Pse_M5A4_2d_c00001_region001	M5A4_2d	siderophore	28	NA	NA	NA	0.191769	0.121298	Pseudomonas M5A4_2d	inhibitory	inhibitory	100	32.1337	3	2
Aci_C32I_region003	C32I	RiPP-like	7	NA	NA	NA	0.190721	0.217684	Acinetobacter C32I	inhibitory	inhibitory	43.9331	87.1565	1	3
Wil_M5A3_1d_c00004_region001	M5A3_1d	ectoine	0	NA	NA	NA	0.190207	0.0957554	Williamsia M5A3_1d	no_inhibitory	no_inhibitory	0	0	0	0
Myc_C31M_c00004_region001	C31M	NAGGN,NRPS-like,NRPS	1,18,67	NA	NA	NA	0.189891	0.0803506	Mycobacterium C31M	no_inhibitory	no_inhibitory	3.22056	0	0	0
Bac_D51T_c00001_region002	D51T	terpene	0	NA	NA	NA	0.18933	0.0670386	Bacillus D51T	inhibitory	inhibitory	100	18.2374	3	1
Myc_C31M_c00005_region001	C31M	NRPS,NRPS-like	68,17	NA	NA	NA	0.187913	0.118964	Mycobacterium C31M	no_inhibitory	no_inhibitory	3.22056	0	0	0
Rho_M1A6_2h_c00006_region003	M1A6_2h	RRE-containing,lassopeptide	9,5	NA	NA	NA	0.187739	0.0605919	Rhodococcus M1A6_2h	inhibitory	no_inhibitory	98.7063	0	3	0
Sph_M6A6_1c_c00002_region002	M6A6_1c	terpene,T3PKS	80,9	NA	NA	NA	0.187413	0.104975	Sphingomonas M6A6_1c	no_inhibitory	no_inhibitory	13.9032	0	0	0
Bac_D48C_c00002_region001	D48C	RiPP-like	13	NA	NA	NA	0.187298	0.068712	Bacillus D48C	inhibitory	inhibitory	92.0017	22.7311	3	1
Bac_M4A2_1b_c00073_region001	M4A2_1b	RiPP-like	13	NA	NA	NA	0.187298	0.068712	Bacillus cereus M4A2_1b	inhibitory	no_inhibitory	100	0	3	0
Bac_M5A3_1b_c00004_region001	M5A3_1b	RiPP-like	13	NA	NA	NA	0.187298	0.068712	Bacillus M5A3_1b	inhibitory	inhibitory	98.5301	40.682	3	2
Aci_C23M_5.region001	C23M	arylpolyene	13	NA	NA	NA	0.186643	0.12156	Acinetobacter modestus C23M	no_inhibitory	inhibitory	1.87719	29.3167	0	2
Aci_M5A5_2a_c00001_region001	M5A5_2a	redox-cofactor,NRPS	2	NA	NA	NA	0.18652	0.176137	Acinetobacter M5A5_2a	inhibitory	no_inhibitory	100	0	3	0
Myc_C31M_c00024_region001	C31M	T1PKS	30	NA	NA	NA	0.185625	0.103807	Mycobacterium C31M	no_inhibitory	no_inhibitory	3.22056	0	0	0
Met_M6A1_2c_c00018_region001	M6A1_2c	T1PKS	18	NA	NA	NA	0.184892	0.0971435	Methylobacterium mesophilicum M6A1_2c	inhibitory	inhibitory	99.5328	27.1349	3	2
Met_M6A4_1c_c00004_region001	M6A4_1c	T1PKS	18	NA	NA	NA	0.184892	0.0971435	Methylobacterium mesophilicum M6A4_1c	inhibitory	no_inhibitory	91.6186	0	3	0
Pen_A51L_c00001_region001	A51L	terpene	72	NA	NA	NA	0.184625	0.0929713	Paenibacillus A51L	inhibitory	inhibitory	57.5586	22.7998	2	1
Pen_D51F_c00005_region001	D51F	terpene	72	NA	NA	NA	0.184625	0.0929713	Paenibacillus D51F	no_inhibitory	no_inhibitory	8.35842	0	0	0
Pen_A51L_c00006_region002	A51L	LAP,RiPP-like	4,35	NA	NA	NA	0.184323	0.0599256	Paenibacillus A51L	inhibitory	inhibitory	57.5586	22.7998	2	1
Rho_C26F_c00081_region001	C26F	NRPS,NRPS-like	31,30	BGC0000417	rhodochelin	Metal-uptake	0.183966	0.0792494	Rhodococcus C26F	inhibitory	inhibitory	96.5764	18.7565	3	1
Met_M6A4_1b_c00002_region001	M6A4_1b	hserlactone	30	NA	NA	NA	0.181971	0.278189	Methylobacterium M6A4_1b	inhibitory	no_inhibitory	60.621	0	2	0
Pen_D51F_c00003_region002	D51F	LAP,RiPP-like	4,35	NA	NA	NA	0.181294	0.0627879	Paenibacillus D51F	no_inhibitory	no_inhibitory	8.35842	0	0	0
Myc_C31M_c00031_region001	C31M	NRPS-like,NRPS	19,64	NA	NA	NA	0.180393	0.0577293	Mycobacterium C31M	no_inhibitory	no_inhibitory	3.22056	0	0	0
Bac_D51T_c00003_region002	D51T	T3PKS	0	NA	NA	NA	0.179814	0.0771448	Bacillus D51T	inhibitory	inhibitory	100	18.2374	3	1
Bac_M5A3_1b_c00006_region001	M5A3_1b	RiPP-like	34	NA	NA	NA	0.179563	0.10819	Bacillus M5A3_1b	inhibitory	inhibitory	98.5301	40.682	3	2
Pse_M6A8_2a_c00001_region001	M6A8_2a	redox-cofactor	25	NA	NA	NA	0.179471	0.115031	Pseudomonas monsensis M6A8_2a	inhibitory	no_inhibitory	100	0	3	0
Rho_M1A6_2h_c00006_region004	M1A6_2h	NAPAA	29	BGC0002174	ε-Poly-L-lysine	Anti-fungal	0.179184	0.0838482	Rhodococcus M1A6_2h	inhibitory	no_inhibitory	98.7063	0	3	0
Myc_C31M_c00006_region001	C31M	NRPS,betalactone	69,30	NA	NA	NA	0.178976	0.222382	Mycobacterium C31M	no_inhibitory	no_inhibitory	3.22056	0	0	0
Met_A51B_c00007_region001	A51B	NRPS,NRPS-like	28,10	NA	NA	NA	0.177838	0.0637039	Methylobacterium fujisawaense A51B	inhibitory	no_inhibitory	98.5684	0	3	0
Met_D52G_c00011_region001	D52G	NRPS,NRPS-like	28,10	NA	NA	NA	0.177838	0.0637039	Methylobacterium fujisawaense D52G	no_inhibitory	no_inhibitory	13.6354	0	0	0
Rho_M1A6_2h_c00006_region002	M1A6_2h	NRPS	105	NA	NA	NA	0.177375	0.185814	Rhodococcus M1A6_2h	inhibitory	no_inhibitory	98.7063	0	3	0
Bre_M1A4_2e_c00002_region001	M1A4_2e	resorcinol	0	NA	NA	NA	0.177333	0.0608024	Brevundimonas M1A4_2e	inhibitory	inhibitory	95.4231	31.4459	3	2
Bac_M5A3_1b_c00007_region001	M5A3_1b	RiPP-like	15	NA	NA	NA	0.176365	0.0772614	Bacillus M5A3_1b	inhibitory	inhibitory	98.5301	40.682	3	2
Sta_A46H_c00001_region003	A46H	siderophore	31	BGC0000944	staphyloferrin A	Metal-uptake	0.176046	0.0874608	Staphylococcus saprophyticus A46H	no_inhibitory	inhibitory	0	18.0735	0	1
Sta_A51J_c00002_region001	A51J	siderophore	31	BGC0000944	staphyloferrin A	Metal-uptake	0.176046	0.0874608	Staphylococcus saprophyticus A51J	inhibitory	no_inhibitory	85.9512	0	2	0
Sta_A53A_c00002_region001	A53A	siderophore	31	BGC0000944	staphyloferrin A	Metal-uptake	0.176046	0.0874608	Staphylococcus saprophyticus A53A	inhibitory	inhibitory	100	22.1945	3	1
Pse_M5A4_2d_c00016_region001	M5A4_2d	NRPS	84	BGC0001312	viscosin	Anti-fungal	0.174485	0.216497	Pseudomonas M5A4_2d	inhibitory	inhibitory	100	32.1337	3	2
Met_A54F_c00010_region002	A54F	terpene	29	NA	NA	NA	0.174444	0.0402735	Methylobacterium A54F	inhibitory	inhibitory	49.0635	21.6235	1	1
Myc_C31M_c00010_region001	C31M	lassopeptide	4	NA	NA	NA	0.173728	0.0760042	Mycobacterium C31M	no_inhibitory	no_inhibitory	3.22056	0	0	0
Rho_C26F_c00063_region001	C26F	NRPS-like,NRPS	30,31	NA	NA	NA	0.173168	0.199907	Rhodococcus C26F	inhibitory	inhibitory	96.5764	18.7565	3	1
Rho_M1A6_2h_c00002_region001	M1A6_2h	NRPS,NRPS-like	103,32	NA	NA	NA	0.172658	0.209397	Rhodococcus M1A6_2h	inhibitory	no_inhibitory	98.7063	0	3	0
Met_C33D_c00021_region001	C33D	NRPS,NRPS-like	28,10	NA	NA	NA	0.171615	0.0663941	Methylobacterium C33D	inhibitory	no_inhibitory	82.7772	0	2	0
Cry_M5A1_1a_c00023_region001	M5A1_1a	terpene	10	NA	NA	NA	0.170695	0.120462	Chryseobacterium M5A1_1a	inhibitory	inhibitory	100	35.9927	3	2
Bre_M1A4_2e_c00007_region001	M1A4_2e	lassopeptide	3	NA	NA	NA	0.170241	0.117157	Brevundimonas M1A4_2e	inhibitory	inhibitory	95.4231	31.4459	3	2
Bac_M6A3_1a_c00086_region001	M6A3_1a	glycocin	1	BGC0001862	pallidocin	Anti-bacterial	0.169482	0.0597734	Bacillus mycoides M6A3_1a	inhibitory	inhibitory	84.7573	11.8271	2	0
Cry_M5A1_1a_c00017_region001	M5A1_1a	lanthipeptide	1	NA	NA	NA	0.169294	0.0707731	Chryseobacterium M5A1_1a	inhibitory	inhibitory	100	35.9927	3	2
Ent_C31A_c00020_region001	C31A	thiopeptide	6	NA	NA	NA	0.168987	0.0604366	Enterobacter bugandensis C31A	inhibitory	inhibitory	100	16.6428	3	0
Ent_C31F_c00020_region001	C31F	thiopeptide	6	NA	NA	NA	0.168987	0.0604366	Enterobacter bugandensis C31F	inhibitory	inhibitory	100	20.1891	3	1
Ent_C32K_c00001_region001	C32K	thiopeptide	6	NA	NA	NA	0.168987	0.0604366	Enterobacter hormaechei C32K	inhibitory	no_inhibitory	73.3993	0	2	0
Wil_M5A3_1d_c00001_region003	M5A3_1d	T1PKS	31	NA	NA	NA	0.168694	0.0837202	Williamsia M5A3_1d	no_inhibitory	no_inhibitory	0	0	0	0
Cry_M5A1_1a_c00006_region001	M5A1_1a	microviridin	1	NA	NA	NA	0.167421	0.0849077	Chryseobacterium M5A1_1a	inhibitory	inhibitory	100	35.9927	3	2
Wil_M5A3_1d_c00002_region002	M5A3_1d	siderophore,NRPS	26,56	NA	NA	NA	0.165064	0.0742152	Williamsia M5A3_1d	no_inhibitory	no_inhibitory	0	0	0	0
Pse_M5A4_2d_c00001_region002	M5A4_2d	NRPS	80	BGC0000413	Pf-5 pyoverdine	Anti-fungal	0.164326	0.189777	Pseudomonas M5A4_2d	inhibitory	inhibitory	100	32.1337	3	2
Met_A51R_c00025_region001	A51R	siderophore	20	BGC0001713	ochrobactin	Metal-uptake	0.163216	0.0576	Methylobacterium brachiatum A51R	inhibitory	inhibitory	100	26.905	3	1
Met_A52L_c00014_region001	A52L	siderophore	20	BGC0001713	ochrobactin	Metal-uptake	0.163216	0.0576	Methylobacterium brachiatum A52L	inhibitory	no_inhibitory	72.6588	0	2	0
Met_D53B_c00023_region001	D53B	siderophore	20	BGC0001713	ochrobactin	Metal-uptake	0.163216	0.0576	Methylobacterium brachiatum D53B	inhibitory	no_inhibitory	97.1152	0	3	0
Met_M6A4_1b_c00008_region001	M6A4_1b	terpene	60	NA	NA	NA	0.163182	0.0172263	Methylobacterium M6A4_1b	inhibitory	no_inhibitory	60.621	0	2	0
Bac_D51T_c00003_region001	D51T	terpene	1	NA	NA	NA	0.162908	0.14429	Bacillus D51T	inhibitory	inhibitory	100	18.2374	3	1
Sph_M1A8_2b_c00005_region001	M1A8_2b	RRE-containing,lassopeptide	10,6	NA	NA	NA	0.162698	0.0737559	Sphingomonas M1A8_2b	no_inhibitory	no_inhibitory	0.63066	0	0	0
Mic_M4A5_1d_c00002_region001	M4A5_1d	LAP,thiopeptide,RRE-containing	3,8,4	NA	NA	NA	0.161541	0.0395119	Microbacterium M4A5_1d	inhibitory	no_inhibitory	94.8248	0	3	0
Mic_M1A1_1b_c00001_region004	M1A1_1b	RiPP-like	28	NA	NA	NA	0.160736	0.0402779	Microbacterium M1A1_1b	no_inhibitory	inhibitory	0	95.679	0	3
Bac_M6A3_1a_c00038_region001	M6A3_1a	lassopeptide	1	NA	NA	NA	0.159534	0.0904759	Bacillus mycoides M6A3_1a	inhibitory	inhibitory	84.7573	11.8271	2	0
Ent_C34A_c00002_region001	C34A	NRPS	22	BGC0002413	frederiksenibactin	Metal-uptake	0.15833	0.0744666	Enterobacteriaceae C34A	inhibitory	inhibitory	100	22.1533	3	1
Ent_C34B_c00002_region001	C34B	NRPS	22	BGC0002413	frederiksenibactin	Metal-uptake	0.15833	0.0744666	Enterobacteriaceae C34B	inhibitory	inhibitory	100	21.8987	3	1
Ent_C34L_c00002_region002	C34L	NRPS	22	BGC0002413	frederiksenibactin	Metal-uptake	0.15833	0.0744666	Enterobacteriaceae C34L	inhibitory	inhibitory	100	43.8325	3	2
Met_A42B_c00003_region001	A42B	terpene	59	NA	NA	NA	0.157848	0.0625192	Methylobacterium radiotolerans A42B	inhibitory	no_inhibitory	100	0	3	0
Met_A52T_c00014_region001	A52T	terpene	59	NA	NA	NA	0.157848	0.0625192	Methylobacterium A52T	inhibitory	inhibitory	74.9193	23.312	2	1
Met_D48H_c00002_region001	D48H	terpene	59	NA	NA	NA	0.157848	0.0625192	Methylobacterium D48H	inhibitory	no_inhibitory	100	0	3	0
Met_D53M_c00004_region001	D53M	terpene	59	NA	NA	NA	0.157848	0.0625192	Methylobacterium D53M	inhibitory	no_inhibitory	88.1378	0	2	0
Met_D54C_c00003_region001	D54C	terpene	59	NA	NA	NA	0.157848	0.0625192	Methylobacterium D54C	inhibitory	inhibitory	82.4973	20.699	2	1
Pse_M5A4_2d_c00002_region001	M5A4_2d	redox-cofactor	25	NA	NA	NA	0.156165	0.109633	Pseudomonas M5A4_2d	inhibitory	inhibitory	100	32.1337	3	2
Xan_A53D_c00016_region001	A53D	NRPS,T1PKS	49,16	NA	NA	NA	0.155841	0.0732766	Xanthobacteraceae A53D	inhibitory	no_inhibitory	70.3677	0	2	0
Xan_A53D_c00001_region001	A53D	redox-cofactor	28	BGC0001100	lankacidin C	Anti-bacterial	0.155576	0.0589432	Xanthobacteraceae A53D	inhibitory	no_inhibitory	70.3677	0	2	0
Met_A51R_c00001_region002	A51R	terpene	59	NA	NA	NA	0.154011	0.0622964	Methylobacterium brachiatum A51R	inhibitory	inhibitory	100	26.905	3	1
Met_A52L_c00004_region001	A52L	terpene	59	NA	NA	NA	0.154011	0.0622964	Methylobacterium brachiatum A52L	inhibitory	no_inhibitory	72.6588	0	2	0
Met_D53B_c00002_region002	D53B	terpene	59	NA	NA	NA	0.154011	0.0622964	Methylobacterium brachiatum D53B	inhibitory	no_inhibitory	97.1152	0	3	0
Myc_A43C_c00013_region001	A43C	ectoine	1	NA	NA	NA	0.152266	0.119455	Mycobacterium A43C	inhibitory	inhibitory	100	23.2498	3	1
Myc_C31M_c00005_region003	C31M	ectoine	1	NA	NA	NA	0.152266	0.119455	Mycobacterium C31M	no_inhibitory	no_inhibitory	3.22056	0	0	0
Myc_A43C_c00046_region001	A43C	terpene	69	NA	NA	NA	0.152164	0.0383594	Mycobacterium A43C	inhibitory	inhibitory	100	23.2498	3	1
Met_M6A1_2c_c00003_region001	M6A1_2c	terpene	61	NA	NA	NA	0.151452	0.138205	Methylobacterium mesophilicum M6A1_2c	inhibitory	inhibitory	99.5328	27.1349	3	2
Bur_C24C_c00006_region001	C24C	resorcinol	1	NA	NA	NA	0.151266	0.119267	Comamonas C24C	no_inhibitory	inhibitory	9.02249	23.0783	0	1
Kle_M4A8_2a_c00002_region002	M4A8_2a	NRPS	24	NA	NA	NA	0.15038	0.0780391	Klebsiella grimontii M4A8_2a	inhibitory	inhibitory	99.4235	28.3526	3	2
Rho_M1A6_2h_c00017_region001	M1A6_2h	NRPS	109	NA	NA	NA	0.149834	0.170267	Rhodococcus M1A6_2h	inhibitory	no_inhibitory	98.7063	0	3	0
Bac_M5A3_1b_c00014_region001	M5A3_1b	lassopeptide	1	NA	NA	NA	0.149789	0.0789571	Bacillus M5A3_1b	inhibitory	inhibitory	98.5301	40.682	3	2
Met_D54C_c00055_region001	D54C	hglE-KS	2	BGC0000861	eicosapentaenoic	Anti-fungal	0.149747	0.0607344	Methylobacterium D54C	inhibitory	inhibitory	82.4973	20.699	2	1
Bac_M6A3_1a_c00009_region001	M6A3_1a	NRPS	78	BGC0000368	griseobactin	Metal-uptake	0.148816	0.148886	Bacillus mycoides M6A3_1a	inhibitory	inhibitory	84.7573	11.8271	2	0
Pse_M5A4_2d_c00001_region003	M5A4_2d	NAGGN	3	NA	NA	NA	0.148754	0.092164	Pseudomonas M5A4_2d	inhibitory	inhibitory	100	32.1337	3	2
Pse_M6A8_2a_c00002_region002	M6A8_2a	NAGGN	3	NA	NA	NA	0.148754	0.092164	Pseudomonas monsensis M6A8_2a	inhibitory	no_inhibitory	100	0	3	0
Met_A49B_59_region001	A49B	terpene	59	NA	NA	NA	0.146412	0.0682447	Methylobacterium A49B	no_inhibitory	no_inhibitory	17.034	0	0	0
Myc_A43C_c00007_region001	A43C	T1PKS	22	NA	NA	NA	0.145822	0.0680373	Mycobacterium A43C	inhibitory	inhibitory	100	23.2498	3	1
Xan_A53D_c00011_region001	A53D	lanthipeptide	3	NA	NA	NA	0.144802	0.0826583	Xanthobacteraceae A53D	inhibitory	no_inhibitory	70.3677	0	2	0
Sph_M6A6_1c_c00006_region001	M6A6_1c	NRPS,NRPS-like	110,33	NA	NA	NA	0.143001	0.0793777	Sphingomonas M6A6_1c	no_inhibitory	no_inhibitory	13.9032	0	0	0
Ent_C23F_c00001_region001	C23F	NRPS	22	BGC0002413	frederiksenibactin	Metal-uptake	0.142258	0.0746489	Enterobacteriaceae C23F	inhibitory	inhibitory	100	41.6554	3	2
Sph_M1A8_2b_c00001_region002	M1A8_2b	terpene	78	NA	NA	NA	0.141472	0.078921	Sphingomonas M1A8_2b	no_inhibitory	no_inhibitory	0.63066	0	0	0
Pen_A51L_c00006_region001	A51L	RRE-containing	5	NA	NA	NA	0.141001	0.0626406	Paenibacillus A51L	inhibitory	inhibitory	57.5586	22.7998	2	1
Pen_D51F_c00013_region001	D51F	RRE-containing	5	NA	NA	NA	0.141001	0.0626406	Paenibacillus D51F	no_inhibitory	no_inhibitory	8.35842	0	0	0
Met_M6A4_1b_c00015_region001	M6A4_1b	NRPS-like,NRPS	11,50	NA	NA	NA	0.139722	0.264716	Methylobacterium M6A4_1b	inhibitory	no_inhibitory	60.621	0	2	0
Met_D53M_c00014_region001	D53M	NRPS	29	NA	NA	NA	0.139248	0.269692	Methylobacterium D53M	inhibitory	no_inhibitory	88.1378	0	2	0
Bac_M4A2_1b_c00096_region001	M4A2_1b	RRE-containing	0	NA	NA	NA	0.138737	0.0711408	Bacillus cereus M4A2_1b	inhibitory	no_inhibitory	100	0	3	0
Sta_M4A8_2e_c00001_region001	M4A8_2e	terpene	87	NA	NA	NA	0.138642	0.079761	Staphylococcus succinus M4A8_2e	inhibitory	no_inhibitory	91.6581	0	3	0
Bac_D48C_c00010_region001	D48C	ranthipeptide	0	NA	NA	NA	0.138611	0.081902	Bacillus D48C	inhibitory	inhibitory	92.0017	22.7311	3	1
Aci_A45P_c00005_region001	A45P	siderophore	1	NA	NA	NA	0.138234	0.0634895	Acinetobacter pittii A45P	inhibitory	inhibitory	92.5365	27.7391	3	2
Aci_A47H_c00027_region001	A47H	siderophore	1	NA	NA	NA	0.138234	0.0634895	Acinetobacter pittii A47H	inhibitory	inhibitory	94.8886	27.4072	3	2
Met_A52T_c00009_region001	A52T	NRPS-like,NRPS	5,29	NA	NA	NA	0.137136	0.260631	Methylobacterium A52T	inhibitory	inhibitory	74.9193	23.312	2	1
Mic_M1A1_1b_c00001_region002	M1A1_1b	NRPS-like,NRPS	13,54	NA	NA	NA	0.135389	0.108625	Microbacterium M1A1_1b	no_inhibitory	inhibitory	0	95.679	0	3
Met_D54C_c00025_region001	D54C	NRPS	29	NA	NA	NA	0.135387	0.263577	Methylobacterium D54C	inhibitory	inhibitory	82.4973	20.699	2	1
Bru_C25G_c00007_region001	C25G	RRE-containing	1	NA	NA	NA	0.133697	0.116281	Brucellaceae C25G	inhibitory	inhibitory	86.8957	17.0313	2	0
Met_M6A1_2c_c00042_region001	M6A1_2c	siderophore	23	BGC0000939	aerobactin	Metal-uptake	0.132689	0.0467795	Methylobacterium mesophilicum M6A1_2c	inhibitory	inhibitory	99.5328	27.1349	3	2
Met_M6A2_2b_c00029_region001	M6A2_2b	siderophore	23	BGC0000939	aerobactin	Metal-uptake	0.132689	0.0467795	Methylobacterium mesophilicum M6A2_2b	inhibitory	inhibitory	87.2492	45.9498	2	2
Met_M6A4_1c_c00041_region001	M6A4_1c	siderophore	23	BGC0000939	aerobactin	Metal-uptake	0.132689	0.0467795	Methylobacterium mesophilicum M6A4_1c	inhibitory	no_inhibitory	91.6186	0	3	0
Sta_M4A5_2d_c00009_region001	M4A5_2d	cyclic-lactone-autoinducer	5	NA	NA	NA	0.131791	0.109845	Staphylococcus epidermidis M4A5_2d	inhibitory	no_inhibitory	98.0903	0	3	0
Rho_C26F_c00005_region002	C26F	terpene	76	NA	NA	NA	0.131529	0.0933017	Rhodococcus C26F	inhibitory	inhibitory	96.5764	18.7565	3	1
Sta_M5A6_1b_c00009_region001	M5A6_1b	cyclic-lactone-autoinducer	5	NA	NA	NA	0.131221	0.0892104	Staphylococcus epidermidis M5A6_1b	inhibitory	no_inhibitory	95.757	0	3	0
Met_A49B_19_region001	A49B	NRPS,NRPS-like	28,10	NA	NA	NA	0.129422	0.085717	Methylobacterium A49B	no_inhibitory	no_inhibitory	17.034	0	0	0
Ent_C31A_c00009_region001	C31A	NRPS	18	BGC0002413	frederiksenibactin	Metal-uptake	0.128651	0.13425	Enterobacter bugandensis C31A	inhibitory	inhibitory	100	16.6428	3	0
Ent_C31F_c00009_region001	C31F	NRPS	18	BGC0002413	frederiksenibactin	Metal-uptake	0.128651	0.13425	Enterobacter bugandensis C31F	inhibitory	inhibitory	100	20.1891	3	1
Bac_D51T_c00004_region001	D51T	terpene	2	NA	NA	NA	0.127896	0.0878642	Bacillus D51T	inhibitory	inhibitory	100	18.2374	3	1
Met_A42B_c00002_region001	A42B	redox-cofactor	17	NA	NA	NA	0.126214	0.113026	Methylobacterium radiotolerans A42B	inhibitory	no_inhibitory	100	0	3	0
Met_A51B_c00004_region001	A51B	redox-cofactor	17	NA	NA	NA	0.126214	0.113026	Methylobacterium fujisawaense A51B	inhibitory	no_inhibitory	98.5684	0	3	0
Met_A52T_c00002_region001	A52T	redox-cofactor	17	NA	NA	NA	0.126214	0.113026	Methylobacterium A52T	inhibitory	inhibitory	74.9193	23.312	2	1
Met_C33D_c00015_region001	C33D	redox-cofactor	17	NA	NA	NA	0.126214	0.113026	Methylobacterium C33D	inhibitory	no_inhibitory	82.7772	0	2	0
Met_D48H_c00001_region001	D48H	redox-cofactor	17	NA	NA	NA	0.126214	0.113026	Methylobacterium D48H	inhibitory	no_inhibitory	100	0	3	0
Met_D52G_c00004_region001	D52G	redox-cofactor	17	NA	NA	NA	0.126214	0.113026	Methylobacterium fujisawaense D52G	no_inhibitory	no_inhibitory	13.6354	0	0	0
Met_D53M_c00001_region002	D53M	redox-cofactor	17	NA	NA	NA	0.126214	0.113026	Methylobacterium D53M	inhibitory	no_inhibitory	88.1378	0	2	0
Met_D54C_c00001_region001	D54C	redox-cofactor	17	NA	NA	NA	0.126214	0.113026	Methylobacterium D54C	inhibitory	inhibitory	82.4973	20.699	2	1
Sta_A53A_c00002_region003	A53A	terpene	86	NA	NA	NA	0.124769	0.121678	Staphylococcus saprophyticus A53A	inhibitory	inhibitory	100	22.1945	3	1
Wil_M5A3_1d_c00003_region003	M5A3_1d	terpene	77	NA	NA	NA	0.123863	0.0951821	Williamsia M5A3_1d	no_inhibitory	no_inhibitory	0	0	0	0
Met_A51R_c00001_region001	A51R	redox-cofactor	21	NA	NA	NA	0.123133	0.112229	Methylobacterium brachiatum A51R	inhibitory	inhibitory	100	26.905	3	1
Met_A52L_c00004_region002	A52L	redox-cofactor	21	NA	NA	NA	0.123133	0.112229	Methylobacterium brachiatum A52L	inhibitory	no_inhibitory	72.6588	0	2	0
Met_D53B_c00002_region001	D53B	redox-cofactor	21	NA	NA	NA	0.123133	0.112229	Methylobacterium brachiatum D53B	inhibitory	no_inhibitory	97.1152	0	3	0
Met_M6A1_2c_c00009_region001	M6A1_2c	redox-cofactor	21	NA	NA	NA	0.123133	0.112229	Methylobacterium mesophilicum M6A1_2c	inhibitory	inhibitory	99.5328	27.1349	3	2
Met_M6A2_2b_c00013_region001	M6A2_2b	redox-cofactor	21	NA	NA	NA	0.123133	0.112229	Methylobacterium mesophilicum M6A2_2b	inhibitory	inhibitory	87.2492	45.9498	2	2
Met_M6A4_1c_c00014_region001	M6A4_1c	redox-cofactor	21	NA	NA	NA	0.123133	0.112229	Methylobacterium mesophilicum M6A4_1c	inhibitory	no_inhibitory	91.6186	0	3	0
Sta_A46H_c00001_region001	A46H	terpene	86	NA	NA	NA	0.122616	0.111522	Staphylococcus saprophyticus A46H	no_inhibitory	inhibitory	0	18.0735	0	1
Sta_A51J_c00003_region001	A51J	terpene	86	NA	NA	NA	0.122616	0.111522	Staphylococcus saprophyticus A51J	inhibitory	no_inhibitory	85.9512	0	2	0
Met_A49B_551_region001	A49B	redox-cofactor	17	NA	NA	NA	0.122578	0.111615	Methylobacterium A49B	no_inhibitory	no_inhibitory	17.034	0	0	0
Met_A54F_c00014_region001	A54F	terpene	30	NA	NA	NA	0.122022	0.10769	Methylobacterium A54F	inhibitory	inhibitory	49.0635	21.6235	1	1
Bac_M6A3_1a_c00067_region001	M6A3_1a	lanthipeptide	0	BGC0000531	mutacin I	Anti-bacterial	0.121175	0.0345273	Bacillus mycoides M6A3_1a	inhibitory	inhibitory	84.7573	11.8271	2	0
Mic_M4A5_1d_c00001_region004	M4A5_1d	lanthipeptide	2	NA	NA	NA	0.118565	0.0782508	Microbacterium M4A5_1d	inhibitory	no_inhibitory	94.8248	0	3	0
Aci_C26G_region002	C26G	NAPAA	3	NA	NA	NA	0.117973	0.118277	Acinetobacter C26G	inhibitory	inhibitory	50.2318	71.733	2	3
Aci_C26M_region002	C26M	NAPAA	3	NA	NA	NA	0.117973	0.118277	Acinetobacter C26M	inhibitory	inhibitory	42.3386	44.7123	1	2
Aci_C32I_region004	C32I	NAPAA	3	NA	NA	NA	0.117973	0.118277	Acinetobacter C32I	inhibitory	inhibitory	43.9331	87.1565	1	3
Met_A51R_c00044_region001	A51R	terpene	60	NA	NA	NA	0.116493	0.0379286	Methylobacterium brachiatum A51R	inhibitory	inhibitory	100	26.905	3	1
Met_A52T_c00118_region001	A52T	terpene	60	NA	NA	NA	0.116358	0.0460678	Methylobacterium A52T	inhibitory	inhibitory	74.9193	23.312	2	1
Met_M6A4_1b_c00009_region002	M6A4_1b	redox-cofactor	21	NA	NA	NA	0.11621	0.0936099	Methylobacterium M6A4_1b	inhibitory	no_inhibitory	60.621	0	2	0
Met_M6A4_1c_c00032_region001	M6A4_1c	terpene	60	NA	NA	NA	0.115335	0.0424846	Methylobacterium mesophilicum M6A4_1c	inhibitory	no_inhibitory	91.6186	0	3	0
Bru_D45D_c00040_region001	D45D	NRPS	15	NA	NA	NA	0.11466	0.060334	Brucellaceae D45D	inhibitory	no_inhibitory	95.6614	0	3	0
Met_A51R_c00006_region001	A51R	hserlactone	21	NA	NA	NA	0.109247	0.2688	Methylobacterium brachiatum A51R	inhibitory	inhibitory	100	26.905	3	1
Met_A52L_c00008_region001	A52L	hserlactone	21	NA	NA	NA	0.109247	0.2688	Methylobacterium brachiatum A52L	inhibitory	no_inhibitory	72.6588	0	2	0
Met_D53B_c00019_region001	D53B	hserlactone	21	NA	NA	NA	0.109247	0.2688	Methylobacterium brachiatum D53B	inhibitory	no_inhibitory	97.1152	0	3	0
Sta_A46H_c00006_region001	A46H	cyclic-lactone-autoinducer	4	NA	NA	NA	0.108303	0.146395	Staphylococcus saprophyticus A46H	no_inhibitory	inhibitory	0	18.0735	0	1
Sta_A51J_c00004_region001	A51J	cyclic-lactone-autoinducer	4	NA	NA	NA	0.108303	0.146395	Staphylococcus saprophyticus A51J	inhibitory	no_inhibitory	85.9512	0	2	0
Sta_A53A_c00005_region001	A53A	cyclic-lactone-autoinducer	4	NA	NA	NA	0.108303	0.146395	Staphylococcus saprophyticus A53A	inhibitory	inhibitory	100	22.1945	3	1
Sta_M4A8_2e_c00011_region001	M4A8_2e	cyclic-lactone-autoinducer	4	NA	NA	NA	0.108303	0.146395	Staphylococcus succinus M4A8_2e	inhibitory	no_inhibitory	91.6581	0	3	0
Met_A51B_c00002_region001	A51B	terpene	59	NA	NA	NA	0.108125	0.0578596	Methylobacterium fujisawaense A51B	inhibitory	no_inhibitory	98.5684	0	3	0
Met_D52G_c00003_region001	D52G	terpene	59	NA	NA	NA	0.108125	0.0578596	Methylobacterium fujisawaense D52G	no_inhibitory	no_inhibitory	13.6354	0	0	0
Pse_M6A8_2a_c00002_region001	M6A8_2a	NRPS	80	BGC0000413	Pf-5 pyoverdine	Anti-fungal	0.106904	0.13853	Pseudomonas monsensis M6A8_2a	inhibitory	no_inhibitory	100	0	3	0
Met_A42B_c00010_region001	A42B	terpene	60	NA	NA	NA	0.106456	0.0469455	Methylobacterium radiotolerans A42B	inhibitory	no_inhibitory	100	0	3	0
Met_A49B_548_region001	A49B	terpene	60	NA	NA	NA	0.106456	0.0469455	Methylobacterium A49B	no_inhibitory	no_inhibitory	17.034	0	0	0
Met_A51B_c00015_region001	A51B	terpene	60	NA	NA	NA	0.106456	0.0469455	Methylobacterium fujisawaense A51B	inhibitory	no_inhibitory	98.5684	0	3	0
Met_C33D_c00013_region001	C33D	terpene	60	NA	NA	NA	0.106456	0.0469455	Methylobacterium C33D	inhibitory	no_inhibitory	82.7772	0	2	0
Met_D48H_c00014_region001	D48H	terpene	60	NA	NA	NA	0.106456	0.0469455	Methylobacterium D48H	inhibitory	no_inhibitory	100	0	3	0
Met_D52G_c00014_region001	D52G	terpene	60	NA	NA	NA	0.106456	0.0469455	Methylobacterium fujisawaense D52G	no_inhibitory	no_inhibitory	13.6354	0	0	0
Met_D53M_c00010_region001	D53M	terpene	60	NA	NA	NA	0.106456	0.0469455	Methylobacterium D53M	inhibitory	no_inhibitory	88.1378	0	2	0
Met_D54C_c00009_region001	D54C	terpene	60	NA	NA	NA	0.106456	0.0469455	Methylobacterium D54C	inhibitory	inhibitory	82.4973	20.699	2	1
Met_M6A4_1b_c00004_region001	M6A4_1b	terpene	61	NA	NA	NA	0.102508	0.118735	Methylobacterium M6A4_1b	inhibitory	no_inhibitory	60.621	0	2	0
Met_C33D_c00001_region001	C33D	terpene	59	NA	NA	NA	0.101271	0.0454572	Methylobacterium C33D	inhibitory	no_inhibitory	82.7772	0	2	0
Met_M6A2_2b_c00002_region001	M6A2_2b	terpene	59	NA	NA	NA	0.101271	0.0454572	Methylobacterium mesophilicum M6A2_2b	inhibitory	inhibitory	87.2492	45.9498	2	2
Met_M6A4_1c_c00021_region001	M6A4_1c	terpene	59	NA	NA	NA	0.099459	0.0411867	Methylobacterium mesophilicum M6A4_1c	inhibitory	no_inhibitory	91.6186	0	3	0
Aci_M5A5_2a_c00012_region001	M5A5_2a	hserlactone,NRPS	2,3	NA	NA	NA	0.0988093	0.162538	Acinetobacter M5A5_2a	inhibitory	no_inhibitory	100	0	3	0
Aci_A45P_c00023_region001	A45P	hserlactone,NRPS	2,3	NA	NA	NA	0.0986761	0.197987	Acinetobacter pittii A45P	inhibitory	inhibitory	92.5365	27.7391	3	2
Aci_A47H_c00015_region001	A47H	hserlactone,NRPS	2,3	NA	NA	NA	0.0986761	0.197987	Acinetobacter pittii A47H	inhibitory	inhibitory	94.8886	27.4072	3	2
Met_M6A1_2c_c00035_region001	M6A1_2c	terpene	59	NA	NA	NA	0.0986481	0.0452273	Methylobacterium mesophilicum M6A1_2c	inhibitory	inhibitory	99.5328	27.1349	3	2
Aci_A45P_c00022_region001	A45P	redox-cofactor	1	NA	NA	NA	0.0983443	0.0544385	Acinetobacter pittii A45P	inhibitory	inhibitory	92.5365	27.7391	3	2
Aci_A47H_c00031_region001	A47H	redox-cofactor	1	NA	NA	NA	0.0983443	0.0544385	Acinetobacter pittii A47H	inhibitory	inhibitory	94.8886	27.4072	3	2
Mic_M1A1_1b_c00004_region001	M1A1_1b	siderophore	24	BGC0001572	desferrioxamine E	Metal-uptake	0.0952629	0.0515043	Microbacterium M1A1_1b	no_inhibitory	inhibitory	0	95.679	0	3
Met_A52L_c00015_region001	A52L	terpene	60	NA	NA	NA	0.0930676	0.0463883	Methylobacterium brachiatum A52L	inhibitory	no_inhibitory	72.6588	0	2	0
Aci_C32I_region006	C32I	arylpolyene	10	NA	NA	NA	0.0916504	0.146111	Acinetobacter C32I	inhibitory	inhibitory	43.9331	87.1565	1	3
Ent_C31A_c00006_region001	C31A	siderophore	15	BGC0001498	aerobactin	Metal-uptake	0.0906761	0.0776108	Enterobacter bugandensis C31A	inhibitory	inhibitory	100	16.6428	3	0
Ent_C31F_c00006_region001	C31F	siderophore	15	BGC0001498	aerobactin	Metal-uptake	0.0906761	0.0776108	Enterobacter bugandensis C31F	inhibitory	inhibitory	100	20.1891	3	1
Aci_C23M_1.region001	C23M	siderophore	7	BGC0000295	acinetoferrin	Metal-uptake	0.0898991	0.0588639	Acinetobacter modestus C23M	no_inhibitory	inhibitory	1.87719	29.3167	0	2
Cry_M5A1_1a_c00005_region001	M5A1_1a	siderophore	14	NA	NA	NA	0.0892578	0.0547069	Chryseobacterium M5A1_1a	inhibitory	inhibitory	100	35.9927	3	2
Met_A49B_531_region001	A49B	hserlactone	23	NA	NA	NA	0.0884069	0.181589	Methylobacterium A49B	no_inhibitory	no_inhibitory	17.034	0	0	0
Met_D54C_c00050_region001	D54C	hglE-KS	1	NA	NA	NA	0.0876088	0.229911	Methylobacterium D54C	inhibitory	inhibitory	82.4973	20.699	2	1
Met_A54F_c00010_region001	A54F	hserlactone	15	NA	NA	NA	0.0872004	0.085328	Methylobacterium A54F	inhibitory	inhibitory	49.0635	21.6235	1	1
Met_A42B_c00022_region001	A42B	hserlactone	23	NA	NA	NA	0.0867865	0.189051	Methylobacterium radiotolerans A42B	inhibitory	no_inhibitory	100	0	3	0
Met_A51B_c00001_region002	A51B	hserlactone	23	NA	NA	NA	0.0867865	0.189051	Methylobacterium fujisawaense A51B	inhibitory	no_inhibitory	98.5684	0	3	0
Met_C33D_c00008_region001	C33D	hserlactone	23	NA	NA	NA	0.0867865	0.189051	Methylobacterium C33D	inhibitory	no_inhibitory	82.7772	0	2	0
Met_D48H_c00001_region002	D48H	hserlactone	23	NA	NA	NA	0.0867865	0.189051	Methylobacterium D48H	inhibitory	no_inhibitory	100	0	3	0
Met_D52G_c00001_region002	D52G	hserlactone	23	NA	NA	NA	0.0867865	0.189051	Methylobacterium fujisawaense D52G	no_inhibitory	no_inhibitory	13.6354	0	0	0
Met_D53M_c00001_region001	D53M	hserlactone	23	NA	NA	NA	0.0867865	0.189051	Methylobacterium D53M	inhibitory	no_inhibitory	88.1378	0	2	0
Met_D54C_c00001_region002	D54C	hserlactone	23	NA	NA	NA	0.0867865	0.189051	Methylobacterium D54C	inhibitory	inhibitory	82.4973	20.699	2	1
Met_D53B_c00012_region001	D53B	terpene	60	NA	NA	NA	0.085445	0.0469176	Methylobacterium brachiatum D53B	inhibitory	no_inhibitory	97.1152	0	3	0
Ent_C32K_c00001_region002	C32K	NRPS	24	NA	NA	NA	0.0854294	0.100143	Enterobacter hormaechei C32K	inhibitory	no_inhibitory	73.3993	0	2	0
Met_A51R_c00003_region001	A51R	hserlactone	31	NA	NA	NA	0.0853536	0.126768	Methylobacterium brachiatum A51R	inhibitory	inhibitory	100	26.905	3	1
Met_A52L_c00001_region001	A52L	hserlactone	31	NA	NA	NA	0.0853536	0.126768	Methylobacterium brachiatum A52L	inhibitory	no_inhibitory	72.6588	0	2	0
Met_D53B_c00006_region001	D53B	hserlactone	31	NA	NA	NA	0.0853536	0.126768	Methylobacterium brachiatum D53B	inhibitory	no_inhibitory	97.1152	0	3	0
Met_M6A4_1c_c00002_region001	M6A4_1c	hserlactone	31	NA	NA	NA	0.0853536	0.126768	Methylobacterium mesophilicum M6A4_1c	inhibitory	no_inhibitory	91.6186	0	3	0
Mic_M4A5_1d_c00001_region005	M4A5_1d	T3PKS	6	NA	NA	NA	0.0850187	0.0904574	Microbacterium M4A5_1d	inhibitory	no_inhibitory	94.8248	0	3	0
Met_M6A1_2c_c00002_region001	M6A1_2c	terpene	60	NA	NA	NA	0.0846682	0.0434021	Methylobacterium mesophilicum M6A1_2c	inhibitory	inhibitory	99.5328	27.1349	3	2
Met_M6A2_2b_c00004_region001	M6A2_2b	terpene	60	NA	NA	NA	0.0846682	0.0434021	Methylobacterium mesophilicum M6A2_2b	inhibitory	inhibitory	87.2492	45.9498	2	2
Myc_C31M_c00014_region002	C31M	T3PKS	7	NA	NA	NA	0.0841316	0.0595301	Mycobacterium C31M	no_inhibitory	no_inhibitory	3.22056	0	0	0
Met_M6A1_2c_c00013_region001	M6A1_2c	hserlactone	31	NA	NA	NA	0.083784	0.132344	Methylobacterium mesophilicum M6A1_2c	inhibitory	inhibitory	99.5328	27.1349	3	2
Met_M6A2_2b_c00001_region001	M6A2_2b	hserlactone	31	NA	NA	NA	0.083784	0.132344	Methylobacterium mesophilicum M6A2_2b	inhibitory	inhibitory	87.2492	45.9498	2	2
Aci_C32I_region002	C32I	siderophore	7	BGC0000295	acinetoferrin	Metal-uptake	0.0819942	0.055925	Acinetobacter C32I	inhibitory	inhibitory	43.9331	87.1565	1	3
Rho_M1A6_2h_c00003_region001	M1A6_2h	arylpolyene	28	NA	NA	NA	0.0808166	0.118515	Rhodococcus M1A6_2h	inhibitory	no_inhibitory	98.7063	0	3	0
Aci_C26G_region004	C26G	siderophore	7	BGC0000295	acinetoferrin	Metal-uptake	0.0802168	0.054775	Acinetobacter C26G	inhibitory	inhibitory	50.2318	71.733	2	3
Aci_C26M_region004	C26M	siderophore	7	BGC0000295	acinetoferrin	Metal-uptake	0.0802168	0.054775	Acinetobacter C26M	inhibitory	inhibitory	42.3386	44.7123	1	2
Met_A54F_c00005_region002	A54F	redox-cofactor	17	NA	NA	NA	0.0792731	0.106692	Methylobacterium A54F	inhibitory	inhibitory	49.0635	21.6235	1	1
Aci_C21A_c00016_region001	C21A	siderophore	8	BGC0002471	baumannoferrin	Metal-uptake	0.0792358	0.0587775	Acinetobacter radioresistens C21A	inhibitory	inhibitory	21.8026	33.9859	1	2
Aci_C30P_c00015_region001	C30P	siderophore	8	BGC0002471	baumannoferrin	Metal-uptake	0.0792358	0.0587775	Acinetobacter radioresistens C30P	inhibitory	inhibitory	26.2694	47.4662	1	3
Aci_M4A4_1c_c00003_region001	M4A4_1c	siderophore	8	BGC0002471	baumannoferrin	Metal-uptake	0.0792358	0.0587775	Acinetobacter radioresistens M4A4_1c	inhibitory	no_inhibitory	100	0	3	0
Bac_D51T_c00001_region001	D51T	siderophore	10	NA	NA	NA	0.0783072	0.0589164	Bacillus D51T	inhibitory	inhibitory	100	18.2374	3	1
Rho_M1A6_2h_c00016_region002	M1A6_2h	lanthipeptide	1	NA	NA	NA	0.0780894	0.0975029	Rhodococcus M1A6_2h	inhibitory	no_inhibitory	98.7063	0	3	0
Met_A54F_c00020_region001	A54F	NRPS,NRPS-like	28,10	BGC0002174	ε-Poly-L-lysine	Anti-fungal	0.077861	0.0595355	Methylobacterium A54F	inhibitory	inhibitory	49.0635	21.6235	1	1
Ent_C32K_c00007_region001	C32K	siderophore	15	BGC0001498	aerobactin	Metal-uptake	0.0775095	0.0638527	Enterobacter hormaechei C32K	inhibitory	no_inhibitory	73.3993	0	2	0
Myc_C31M_c00006_region002	C31M	NRPS	70	NA	NA	NA	0.0773908	0.137625	Mycobacterium C31M	no_inhibitory	no_inhibitory	3.22056	0	0	0
Met_M6A4_1c_c00047_region001	M6A4_1c	hserlactone	29	NA	NA	NA	0.0766692	0.273484	Methylobacterium mesophilicum M6A4_1c	inhibitory	no_inhibitory	91.6186	0	3	0
Rho_M1A6_2h_c00006_region001	M1A6_2h	NRPS	104	NA	NA	NA	0.0762234	0.184496	Rhodococcus M1A6_2h	inhibitory	no_inhibitory	98.7063	0	3	0
Met_M6A4_1c_c00027_region001	M6A4_1c	hserlactone	28	NA	NA	NA	0.0752813	0.124902	Methylobacterium mesophilicum M6A4_1c	inhibitory	no_inhibitory	91.6186	0	3	0
Met_M6A1_2c_c00024_region001	M6A1_2c	hserlactone	28	NA	NA	NA	0.0747947	0.104764	Methylobacterium mesophilicum M6A1_2c	inhibitory	inhibitory	99.5328	27.1349	3	2
Met_M6A1_2c_c00048_region001	M6A1_2c	hserlactone	29	NA	NA	NA	0.0722691	0.224064	Methylobacterium mesophilicum M6A1_2c	inhibitory	inhibitory	99.5328	27.1349	3	2
Met_M6A2_2b_c00022_region001	M6A2_2b	hserlactone	29	NA	NA	NA	0.0714993	0.186988	Methylobacterium mesophilicum M6A2_2b	inhibitory	inhibitory	87.2492	45.9498	2	2
Met_M6A2_2b_c00008_region001	M6A2_2b	hserlactone	28	NA	NA	NA	0.070837	0.114528	Methylobacterium mesophilicum M6A2_2b	inhibitory	inhibitory	87.2492	45.9498	2	2
Mic_C23T_c00004_region001	C23T	siderophore	24	BGC0001572	desferrioxamine E	Metal-uptake	0.0693575	0.0610466	Microbacterium C23T	inhibitory	inhibitory	96.5173	18.0848	3	1
Aci_C23M_4.region001	C23M	NAPAA,RiPP-like	0,7	NA	NA	NA	0.0675941	0.0955455	Acinetobacter modestus C23M	no_inhibitory	inhibitory	1.87719	29.3167	0	2
Mic_M2A3_1c_c00004_region001	M2A3_1c	terpene	64	NA	NA	NA	0.066003	0.0939814	Microbacterium paraoxydans M2A3_1c	inhibitory	no_inhibitory	100	0	3	0
Met_A52T_c00007_region001	A52T	hserlactone	23	NA	NA	NA	0.0651328	0.153997	Methylobacterium A52T	inhibitory	inhibitory	74.9193	23.312	2	1
Met_M6A4_1b_c00001_region001	M6A4_1b	NRPS,T1PKS	49,16	NA	NA	NA	0.063371	0.0453552	Methylobacterium M6A4_1b	inhibitory	no_inhibitory	60.621	0	2	0
Met_M6A4_1b_c00039_region001	M6A4_1b	NRPS	51	NA	NA	NA	0.0607297	0.0498905	Methylobacterium M6A4_1b	inhibitory	no_inhibitory	60.621	0	2	0
Met_A51B_c00003_region001	A51B	hserlactone	7	NA	NA	NA	0.0571539	0.129468	Methylobacterium fujisawaense A51B	inhibitory	no_inhibitory	98.5684	0	3	0
Met_A52L_c00010_region001	A52L	hserlactone	7	NA	NA	NA	0.045356	0.121409	Methylobacterium brachiatum A52L	inhibitory	no_inhibitory	72.6588	0	2	0
Met_D53B_c00008_region001	D53B	hserlactone	7	NA	NA	NA	0.045356	0.121409	Methylobacterium brachiatum D53B	inhibitory	no_inhibitory	97.1152	0	3	0
Met_A51R_c00023_region001	A51R	hserlactone	7	NA	NA	NA	0.0432789	0.119653	Methylobacterium brachiatum A51R	inhibitory	inhibitory	100	26.905	3	1
